# Supplementary material for: An Algorithmic Approach for Quantitative Determination of Microsatellite Status in NGS-Based Cancer Diagnostics
Source: Cancers (Basel). 2026 Jan 29;18(3):433. doi: 10.3390/cancers18030433 (PMC12897091; doi:10.3390/cancers18030433)
Supplement: Supplementary file 1 [file cancers-18-00433-s001.zip]

Archive with 3 entries (3 files):
- Supplementary_table_S1_panel.xlsx
- Supplementary_table_S2_statistics_each_patient.xlsx
- Supplementary_Table_S3_Statistics_Genes_cutoff.xlsx
