# Supplementary material for: An Algorithmic Approach for Quantitative Determination of Microsatellite Status in NGS-Based Cancer Diagnostics
Source: Cancers (Basel). 2026 Jan 29;18(3):433. doi: 10.3390/cancers18030433 (PMC12897091; doi:10.3390/cancers18030433)
Supplement: Supplementary file 1 [file cancers-18-00433-s001.zip › Supplementary_table_S1_panel.xlsx]

## Sheet: Tabelle1
Name	Amplicon Name	Chromosome	Gene	Start	End	Repeat Unit	Start	Reference Allele	Covered region
TSO500_MSI_1	AMPL6250023	chr1	SPEN	16200658	16200771	T	16200729	10	Exons und Introns
TSO500_MSI_2	AMPL6250021	chr1	MYCL	40361232	40361356	A	40361307	10	Exons
TSO500_MSI_4	AMPL4257389	chr1	CHRM3	239881830	239881952	T	239881908	10	Introns
TSO500_MSI_5	AMPL2407288	chr1	AKT3	243666320	243666418	A	243666403	10	Intron und Exon
TSO500_MSI_6	AMPL6250049	chr1	AKT3	243667858	243667983	A	243667925	12	Introns und Exons
TSO500_MSI_7	AMPL6250016	chr2		16076220	16076341	T	16076307	17
TSO500_MSI_8	AMPL6250157	chr2	MYNC	16083487	16083617	T	16083525	15	Intron
TSO500_MSI_9	AMPL6250006	chr2	DNMT3A	25504991	25505116	T	25505023	12	Intron und Exon
TSO500_MSI_10	AMPL6250155	chr2	EML4	42557679	42557802	T	42557759	16	Exon
TSO500_MSI_11	AMPL6250171	chr2	BCL2L11	111884917	111885040	T	111884996	19	Intron
TSO500_MSI_12	AMPL2796252	chr2	BCL2L11	111886118	111886239	T	111886180	18	Intron, teilweise Exon
TSO500_MSI_13	AMPL6250126	chr2	PAX8	113982017	113982146	A	113982124	18	Intron
TSO500_MSI_15	AMPL6250014	chr2	PAX3	223066484	223066609	A	223066536	15	Introns
TSO500_MSI_16	AMPL6250015	chr2	PAX3	223067335	223067448	T	223067411	11	Introns
TSO500_MSI_17	AMPL6250079	chr2	PAX3	223067800	223067893	A	223067864	11	Introns
TSO500_MSI_18	AMPL6250050	chr2	PAX3	223071027	223071152	A	223071111	12	Introns
TSO500_MSI_19	AMPL6250081	chr2	PAX3	223083484	223083605	T	223083525	10	Introns
TSO500_MSI_20	AMPL6250062	chr3	PPARG	12396568	12396691	T	12396639	10	Introns
TSO500_MSI_22	AMPL6250042	chr3	PPARG	12404351	12404464	A	12404378	10	Introns
TSO500_MSI_23	AMPL6250070	chr3	PPARG	12407771	12407863	T	12407830	12	Introns
TSO500_MSI_24	AMPL6249997	chr3	PPARG	12409178	12409290	A	12409184	11	Introns
TSO500_MSI_25	AMPL6250144	chr3	PPARG	12411718	12411836	T	12411792	11	Introns
TSO500_MSI_26	AMPL6250039	chr3	PPARG	12415126	12415236	A	12415161	11	Introns
TSO500_MSI_28	AMPL6250097	chr3	RAF1	12639462	12639568	T	12639509	15	Introns
TSO500_MSI_29	AMPL6250075	chr3	RAF1	12699234	12699328	A	12699267	12	Introns
TSO500_MSI_30	AMPL6250124	chr3	TGFBR2	30691804	30691926	A	30691871	10	Exons
TSO500_MSI_31	AMPL6250045	chr3	FOXP1	71007436	71007560	T	71007462	10	Exons
TSO500_MSI_32	AMPL6250037	chr3	ATR	142274646	142274768	T	142274739	10	Exons und Introns
TSO500_MSI_33	AMPL6250051	chr3	PIK3CA	178891292	178891411	A	178891366	10	Introns
TSO500_MSI_34	AMPL6250125	chr3	TFRC	195784763	195784887	T	195784813	11	Introns
TSO500_MSI_35	AMPL6250009	chr4	TET2	106162094	106162204	T	106162144	10	Exons und Introns
TSO500_MSI_36	AMPL6250164	chr4	TET2	106163017	106163139	T	106163095	15	Exons und Introns
TSO500_MSI_37	AMPL6250074	chr5	FGF10	44331970	44332090	A	44332084	10	Introns
TSO500_MSI_38	AMPL4251449	chr5	PIK3R1	67584436	67584570	T	67584512	12	Exons und Introns
TSO500_MSI_39	AMPL6250038	chr5	FGF1	142046229	142046361	T	142046340	10	Introns
TSO500_MSI_40	AMPL6250077	chr6	E2F3	20443197	20443315	A	20443198	13	Introns
TSO500_MSI_41	AMPL6250113	chr6	E2F3	20489654	20489734	A	20489704	10	Introns
TSO500_MSI_42	AMPL6250004	chr6	ROS1	117642946	117643067	T	117642992	20	Introns
TSO500_MSI_43	AMPL6250068	chr6	MYB	135526304	135526425	T	135526367	16	Introns
TSO500_MSI_46	AMPL6250065	chr6	MYB	135535410	135535531	A	135535469	11	Introns
TSO500_MSI_47	AMPL6250131	chr6	MYB	135538474	135538559	A	135538507	10	Introns
TSO500_MSI_48	AMPL6249988	chr7	ETV1	13933741	13933851	T	13933779	15	Exons
TSO500_MSI_49	AMPL6250112	chr7	ETV1	13948140	13948263	T	13948213	10	Introns
TSO500_MSI_50	AMPL6250059	chr7	ETV1	13948711	13948830	A	13948761	17	Introns
TSO500_MSI_53	AMPL6250116	chr7	ETV1	13985011	13985136	T	13985068	12	Introns
TSO500_MSI_54	AMPL6249989	chr7	ETV1	13985124	13985243	T	13985131	10	Introns
TSO500_MSI_55	AMPL6250027	chr7	ETV1	13988683	13988803	A	13988790	11	Introns
TSO500_MSI_56	AMPL6250018	chr7	ETV1	13995884	13995984	T	13995946	11	Introns
TSO500_MSI_57	AMPL6250152	chr7	ETV1	13998614	13998704	A	13998668	15	Introns
TSO500_MSI_59	AMPL6250118	chr7	ETV1	14000703	14000827	A	14000770	10	Introns
TSO500_MSI_60	AMPL6250138	chr7	ETV1	14005023	14005145	T	14005078	11	Introns
TSO500_MSI_62	AMPL6250029	chr7	ETV1	14011653	14011775	A	14011740	10	Introns
TSO500_MSI_63	AMPL6250061	chr7	ETV1	14023233	14023344	T	14023246	13	Introns
TSO500_MSI_64	AMPL6250058	chr7	ETV1	14023288	14023400	A	14023339	10	Introns
TSO500_MSI_65	AMPL6250167	chr7	ETV1	14023610	14023723	A	14023641	11	Introns
TSO500_MSI_66	AMPL6250163	chr7	ETV1	14028161	14028284	A	14028189	11	Introns
TSO500_MSI_67	AMPL6250141	chr7	EGFR	55233843	55233968	A	55233857	10	Introns
TSO500_MSI_68	AMPL6250147	chr7	EGFR	55237241	55237349	A	55237260	10	Introns
TSO500_MSI_69	AMPL6250139	chr7	CDK6	92452370	92452498	A	92452410	13	Introns
TSO500_MSI_70	AMPL6250100	chr7	BRAF	140438704	140438823	A	140438766	16	Introns
TSO500_MSI_72	AMPL6250161	chr8	NRG1	32077586	32077708	T	32077663	10	Introns
TSO500_MSI_73	AMPL6250149	chr8	PRKDC	48866906	48867029	T	48866909	10	Exons und Introns
TSO500_MSI_74	AMPL6250008	chr8	CASC11	128744176	128744309	A	128744289	11	Introns
TSO500_MSI_75	AMPL6250032	chr8	CASC11	128744424	128744556	T	128744519	13	Introns
TSO500_MSI_76	AMPL6250040	chr8	CASC11	128751834	128751955	T	128751902	13	Introns
TSO500_MSI_77	AMPL6250053	chr9	NTRK2	87357543	87357666	A	87357642	10	Introns
TSO500_MSI_78	AMPL6250078	chr9	NTRK2	87430354	87430462	T	87430433	16	Exons und Introns
TSO500_MSI_80	AMPL2973388	chr9	NTRK2	87487457	87487580	T	87487518	11	Exons und Introns
TSO500_MSI_81	AMPL6250093	chr9	NTRK2	87636530	87636652	T	87636617	10	Exons
TSO500_MSI_82	AMPL6250012	chr9	NTRK2	87641777	87641898	A	87641845	12	Exons
TSO500_MSI_83	AMPL6250130	chr10	PTEN	89650429	89650541	T	89650474	15	Introns
TSO500_MSI_84	AMPL6250160	chr10	FGFR2	123240377	123240503	A	123240429	10	Introns
TSO500_MSI_86	AMPL6250128	chr11	FGF19	69517506	69517630	A	69517514	10	Introns
TSO500_MSI_89	AMPL6250099	chr11	CHEK1	125501540	125501655	A	125501592	11	Introns
TSO500_MSI_90	AMPL6250071	chr11	CHEK1	125502494	125502617	T	125502523	10	Introns
TSO500_MSI_91	AMPL6250114	chr11	CHEK1	125536854	125536951	T	125536881	11	Introns
TSO500_MSI_92	AMPL6250055	chr11	FLI1	128681491	128681613	T	128681586	15	Exons
TSO500_MSI_94	AMPL6250105	chr12	FGF6	4548762	4548888	T	4548825	11	Introns
TSO500_MSI_95	AMPL6250165	chr12	ETV6	12013412	12013539	A	12013498	11	Introns
TSO500_MSI_96	AMPL6250026	chr12	ETV6	12017637	12017761	A	12017687	12	Introns
TSO500_MSI_97	AMPL2796046	chr12	TSPAN31	58141964	58142068	A	58142004	14	Exons
TSO500_MSI_98	AMPL6250145	chr12	MDM2	69226415	69226547	T	69226469	11	Introns
TSO500_MSI_100	AMPL6250005	chr13	FLT1	28962525	28962632	T	28962591	11	Exons und Introns
TSO500_MSI_103	AMPL6250043	chr14	FOXA1	38062625	38062747	T	38062697	12	Introns
TSO500_MSI_104	AMPL6250033	chr14	TTC6	38065009	38065101	T	38065032	10	Introns
TSO500_MSI_105	AMPL6250019	chr14	TTC6	38066140	38066254	T	38066210	18	Introns
TSO500_MSI_106	AMPL4490524	chr14	RAD51B	68964120	68964221	T	68964202	12	Exons und Introns
TSO500_MSI_108	AMPL6250132	chr15	NUTM1	34639369	34639486	T	34639463	13	Introns
TSO500_MSI_109	AMPL4888282	chr15	CHD2	93540230	93540350	A	93540315	10	Exons und Introns
TSO500_MSI_110	AMPL6250166	chr16	PLCG2	81954956	81955079	T	81954996	15	Exons und Introns
TSO500_MSI_112	AMPL6250102	chr17	DHX8	41609852	41609983	A	41609864	11	Introns
TSO500_MSI_113	AMPL6250089	chr17	RPS6KB1	57974204	57974302	A	57974277	15	Introns
TSO500_MSI_114	AMPL6250013	chr17	RPS6KB1	57996982	57997108	T	57997025	11	Introns
TSO500_MSI_115	AMPL4667254	chr17	RPS6KB1	58024828	58024918	A	58024908	10	Exons und Introns
TSO500_MSI_116	AMPL6250022	chr18	-	57571772	57571887	T	57571785	15
TSO500_MSI_117	AMPL6250098	chr19	DNAJB1	14628210	14628307	A	14628247	11	Exons und Introns
TSO500_MSI_119	AMPL6250034	chr19	CCNE1	30310044	30310167	T	30310150	10	Introns
TSO500_MSI_120	AMPL6250115	chr19	CCNE1	30311890	30312006	A	30311984	11	Introns
TSO500_MSI_121	AMPL6250041	chr21	TMPRSS2	42862115	42862230	A	42862134	13	Introns
TSO500_MSI_122	AMPL6250030	chr21	TMPRSS2	42863071	42863190	T	42863078	24	Introns
TSO500_MSI_123	AMPL6250134	chr22	BCR	23633287	23633414	A	23633394	17	Introns
TSO500_MSI_124	AMPL6250170	chr22	BCR	23634590	23634697	T	23634614	10	Introns
TSO500_MSI_125	AMPL6250162	chr22	CHEK2	29100248	29100367	T	29100277	10	Introns
TSO500_MSI_128	AMPL6250151	chr22	EWSR1	29682819	29682929	T	29682881	12	Exons und Introns
TSO500_MSI_129	AMPL5655744	chr22	EWSR1	29696399	29696505	T	29696468	16	Exons
TSO500_MSI_88	AMPL4250085	chr11	STT3A	125490606	125490730	T	125490765	21
	AMPL2469819	chr11	STT3A	125490708	125490834
	AMPL2811055	chr13	HSPH1	31722561	31722684				Exons und Introns
TSO500_MSI_102	AMPL2469825	chr14	SLC7AB	23652304	23652428	A	23652346	21
	AMPL6250177	chr4	KIT	55598146	55598276
	AMPL3736649	chr4	KIT	55598259	55598367
	AMPL5878650			39536656	39536789
