# Supplementary material for: An Algorithmic Approach for Quantitative Determination of Microsatellite Status in NGS-Based Cancer Diagnostics
Source: Cancers (Basel). 2026 Jan 29;18(3):433. doi: 10.3390/cancers18030433 (PMC12897091; doi:10.3390/cancers18030433)
Supplement: Supplementary file 1 [file cancers-18-00433-s001.zip › Supplementary_table_S2_statistics_each_patient.xlsx]

## Sheet: Mutated reads in %
Chromosome	Gene	Patient_1	Patient_2	Patient_3	Patient_4	Patient_5	Patient_6	Patient_7	Patient_8	Patient_9	Patient_10	Patient_11	Patient_12	Patient_13	Patient_14	Patient_15	Patient_16	Patient_17	Patient_18	Patient_19	Patient_20	Patient_21	Patient_22	Patient_23	Patient_24	Patient_25	Patient_26	Patient_28	Patient_29	Patient_30	Patient_31	Patient_32	Mean
chr1	SPEN	18.9171	18.3673	18.8783	21.7926	20.5196	19.2604	31.3745	20.6578	22.0646	20.8092	44.2222	18.5271	20.9337	40.124	22.3518	47.2114	18.1298	20.2538	19.7938	18.6655	18.4211	20.0927	19.5397	19.3309	24.2563	18.6699	33.6702	21.0507	33.006	21.199	35.9907	24.1317
chr1	MYCL	22.2841	23.3436	24.6658	24.5783	50.6803	36.7647	24.4627	22.7316	28.96	36.606	46.6667	29.2279	29.5269	22.9932	24.3561	39.4366	22.8029	23.8898	26.0288	22.6054	21.5146	21.9355	22.843	24.7102	26.5583	51.3356	46.5951	25.6207	35.0939	45	43.3112	30.5526
chr1	CHRM3	20.8861	18.8679	24.3243	19.6429	27.044	22.5806	30.4487	18.4466	22.7273	30.2381	22.8571	33.871	18.6047	36.9048	22.9814	21.0084	26.0163	17.9641	19.3133	15.4206	18.254	17.7778	21.2121	17.8744	39.5604	25.1572	30.1724	30.1802	37.2093	28.877	18.638	24.3568
chr1	AKT3	20.3965	21.9054	19.3501	23.5354	22.3832	21.1696	21.181	20.1855	55.9661	23.3174	19.2537	26.0571	20.6349	19.3111	28.3461	35.0797	20.5611	19.2876	20.5479	22.3916	18.4793	21.558	20.8479	20.3973	23.2353	38.1014	41.9977	37.4441	21.3074	28.115	22.1784	24.9846
chr1	AKT3	19.1111	27.5	25.1429	22.0588	47.6596	24.0933	46.8864	22.7528	23.0453	48.2719	25.2101	32.4111	38.8031	46.0815	44.0433	41.6667	18.4314	27.0175	23.0392	22.623	25.2294	22.4816	25.8782	20.8	35.9375	48.7889	24.4424	26.435	42.1946	33.7248	56.1553	31.8683
chr2		76.2069	64.4886	77.1062	80.618	89.0093	67.3267	90	78.2003	92.1311	85.5	95.8678	80.0905	84.0136	93.5523	83.9623	88.5675	79.0749	76.9517	77.2277	77.0833	69.3333	75.9921	73.4694	76.1161	91.2698	92.3295	89.8438	92.3277	92.0054	88.1148	91.8736	82.8921
chr2	MYNC	61.2689	75.623	70.0511	70.4301	70.5841	66.8241	58.5211	65.7238	71.5484	61.6678	74.0413	58.6317	70.6679	62.9001	74.8311	72.3346	73.1774	67.9383	69.7982	77.9574	58.8235	69.1051	61.5898	70.9554	75.4153	75.3894	74.7049	63.5925	68.7367	71.0181	72.4057	68.9115
chr2	DNMT3A	34.0095	34.9458	38.5402	33.7267	51.7641	35.4167	50.6734	37.4811	61.8	42.3442	54.0984	35.8273	38.135	41.2613	38.9554	60.2166	36.2751	39.3079	39.3746	38.2436	38.8689	37.2049	33.5979	37.2565	45.3664	61.596	37.3013	59.0514	45.035	44.4288	59.166	43.2668
chr2	EML4	57.3991	59.0018	60.6925	56.0895	79.9333	61.0413	77.1823	59.0472	85.2744	76.0355	76.1194	64.7002	74.6812	77.3407	78.025	77.8512	62.1662	60.7348	60.7613	60.7952	58.4577	57.9149	58.3584	61.6188	72.6639	78.2343	71.8662	78.5983	74.9446	76.9539	80.6832	68.8763
chr2	BCL2L11	71.8447	67.666	76.3938	76.9103	89.3659	66.5899	86.9168	74.4722	92.3671	84.6316	91.954	81.3411	83.6066	89.5192	85.026	86.8966	80.0434	70.9434	74.8591	77.5978	76.7442	70.4134	72	69.4683	86.7508	84.7775	86.9128	84.5006	89.5016	90.9627	89.3536	80.9784
chr2	BCL2L11	57	60	71.9417	60.6267	86.2026	79.1805	84.5619	59.1837	92.4848	83.1513	91.4798	72.2356	84.3956	87.5	92.6961	88.6792	61.7512	67.733	66.8571	71.3389	61.0599	81.6564	62.0654	63.0172	84.4075	83.774	82.7943	69.3069	84.4569	86.7288	90.0373	76.3969
chr2	PAX8	41.6427	37.338	55.3991	54.8499	61.8644	55.9441	30.3905	18.0544	48.799	27.8283	41.8182	55.6567	50.9843	55.7457	65.3	49.2105	42.5837	47.7117	60.7118	56.5015	57.9679	40.3194	52.8853	40.8907	62.7792	46.6535	60.5714	62.8218	33.871	68.3453	46.8815	49.4297
chr2	PAX3	62.3171	55.2462	59.6007	61.4407	71.03	43.2512	71.9472	75.2268	68.0185	51.3306	69.7749	67.3077	59.0512	50.1953	59.5541	68.5652	64.65	54.5581	60.1309	45.2078	43.9666	43.9847	45.1115	61.3752	58.2701	73.2234	60.2217	55.7984	60.2894	78.3688	55.8523	59.8344
chr2	PAX3	31.5369	28.5714	25.9901	39.1566	42.4078	28.6458	52.027	30.454	55.6707	37.9054	73.2824	29.8765	44.9183	61.0811	51.7544	45.5959	26.2178	32.636	35.064	28.6	28.3912	29.6741	30.9222	27.1277	40.566	56.7857	49.4577	56.9752	28.27	61.5142	65.7494	41.1879
chr2	PAX3	31.1228	28.8043	28.5961	26.6611	43.4229	28.2304	54.2172	28.7494	47.7573	30.916	51.1905	38.1076	30.4942	44.4184	40.8391	46.5282	29.5396	29.9196	31.709	30.86	28.9898	27.619	27.7614	30.1824	35.7988	43.7705	46.522	57.8174	36.6833	54.2317	47.466	37.3847
chr2	PAX3	32.2073	30.2847	33.6125	33.0327	52.0548	34.7017	51.6654	31.0242	65.9319	54.7085	69.5531	44.2284	41.8264	64.0765	52.9299	57.2493	34.023	32.8566	34.5122	33.6154	32.4288	32.3883	30.1966	32.4645	48.4116	54.1878	41.6564	33.1625	56.7901	54.8689	52.0247	43.6347
chr2	PAX3	20.9756	18.6441	20.0448	19.6446	33.4403	20.0188	19.9062	20.1514	38.9728	20.7895	35.6164	19.0307	22.0755	36.1919	20.3827	37.6518	18.1132	18.6701	17.5615	19.2262	22	19.8204	20.0579	16.2969	21.1806	40.4706	31.5446	22.1167	33.5341	20.4339	23.6074	24.1346
chr3	PPARG	22.5873	22.6927	22.1173	20.0203	24.5081	21.3956	32.6945	20.7974	60.6108	21.3308	26.5455	28.2248	23.9759	22.7813	23.2836	26.1294	18.7653	23.2845	54.0619	22.6923	21.4937	20	24.3347	22.1918	30.6595	51.5281	34.0038	21.0291	35.0308	22.9949	39.8876	27.7953
chr3	PPARG	15.1786	15.9709	15.6277	12.9426	30.2513	14.5085	16.8891	14.5356	36.3268	15.3291	13.6905	24.5358	29.742	36.8056	26.05	19.363	16.4032	17.6569	14.3628	14.9148	15.8482	12.67	14.2009	14.1698	15.334	21.3995	25.4683	31.3866	26.5898	14.8624	16.689	19.6678
chr3	PPARG	32.2617	31.2476	32.6281	31.4873	44.8377	32.7712	46.2416	34.0691	65.3025	55.5166	57.75	50.0933	44.1017	65.4524	74.0345	59.6657	34.5877	32.9708	34.055	34.5473	34.1502	33.7736	35.0218	34.127	69.8099	58.2895	53.0842	50.4579	57.0225	61.2355	52.1389	46.2172
chr3	PPARG	31.6754	32.1575	31.6579	31.2315	55.8689	32.6062	53.9075	31.5961	65.7895	36.3883	64.3293	32.9244	44.335	46.6857	32.9049	58.0108	28.7596	32.363	32.1131	31.5453	33.7803	31.049	30.3111	30.9246	44.0532	60.2128	52.3438	32.3529	56.3654	43.9864	33.4015	40.5042
chr3	PPARG	32.2761	33.2711	33.6621	33.2492	60.3138	32.4682	56.7029	33.0068	69.6727	54.4919	76.8571	41.0521	53.4843	64.2832	45.7869	60.347	37.6265	35.7331	33.9561	35.4411	32.4773	32.939	34.8352	33.8537	50.9104	40.6326	54.1388	34.9881	59.5223	38.3404	68.3701	45.3126
chr3	PPARG	27.6246	29.3122	25.6295	27.3866	42.5926	25.4781	69.3148	24.7445	35.5263	29.3774	28.0303	32.1473	32.3204	62.1333	36.6851	52.8185	27.7778	24.9645	27.6394	26.2692	28.7638	24.1172	25.2683	26.701	66.6987	55.8355	45.5141	33.0345	70.392	46.8254	28.0667	36.7416
chr3	RAF1	88.1471	49.1176	46.1756	55.5118	70.7953	53.0516	73.0435	47.1505	66.2139	73.2106	87.7358	58.5538	77.4074	86.687	83.7607	73.1076	52.2059	76.3852	57.4359	53.6193	50.495	48.9247	59.1453	52.9661	75.6881	70.1493	73.273	70.4	79.5117	72.8535	78.1319	66.4792
chr3	RAF1	36.4413	36.7041	31.0884	30.7471	52.9378	35.5972	58.7366	34.5093	49.513	45.7738	65.2941	47.1026	49.4024	57.9188	50.9566	52.6098	35.3801	32.9489	36.7766	37.5239	36.8094	33.8095	34.9914	31.5989	55.5241	55.7496	44.7092	61.8957	61.7726	54.3466	63.7624	45.5785
chr3	TGFBR2	25.8537	24.8528	25.2966	23.8744	28.5643	25.9285	47.6433	25.8999	51.2629	46.3115	66.1885	45.1633	45.1314	58.9542	40.9632	47.9675	26.7932	26.1462	26.7153	26.8915	23.9917	23.1148	23.5714	23.5266	40.9496	58.8771	38.374	24.5118	48.6819	53.9474	61.1871	37.3269
chr3	FOXP1	23.9526	24.3089	25.1174	24.1431	41.2234	22.5771	24.1407	24.3147	43.9777	24.0756	24.6224	24.0644	23.8067	42.3342	26.0638	34.4444	26.5943	24.4386	26.9085	23.4211	22.8875	25.2601	23.7793	21.7358	26.1711	36.0931	36.5757	39.9432	30.3266	23.595	27.9138	28.0262
chr3	ATR	22.0507	21.2851	21.7187	22.4517	33.6617	20.7143	34.1348	21.4964	21.482	34.1664	42.2857	21.35	36.3068	36.2871	23.6167	28.2407	21.2941	22.5257	21.1649	22.7985	20.0216	20.9796	20.6274	21.4961	32.8744	34.8395	32.2222	21.8057	31.21	23.3176	36.8163	26.6207
chr3	PIK3CA	18.3383	19.4268	19.8728	18.2898	46.0757	22.0195	42.9181	20.8786	20.8547	19.8941	43.2432	20.4082	33.1169	36.5591	19.1723	36.2513	23.1579	19.6762	22.0457	19.6663	19.8148	18.6667	19.633	18.5868	28.125	37.3569	19.863	22.5245	36.1413	31.1307	38.2619	26.1926
chr3	TFRC	30.8209	30.3232	32.8411	32.6498	62.7283	38.3634	58.4507	31.5164	67.713	43.453	71.0526	34.3363	51.2613	50	41.4081	52.589	36.6928	33.9474	34.9284	32.7152	33.2031	34.5059	33.8942	33.4731	53.2764	65.8192	51.9725	52.1249	61.0397	46.6063	56.0296	44.8302
chr4	TET2	19.5518	23.5907	23.6592	22.3827	39.5642	21.3608	36.6084	22.7929	41.4337	35.6933	41.8831	25.3179	26.5113	22.9935	43.6647	35.3575	23.0694	23.4818	24.0307	23.9837	21.8958	22.1575	22.3529	24.1193	33.595	35.7542	42.0669	36.1795	47.3958	37.439	42.6326	30.4039
chr4	TET2	87.5302	72.2753	88.8146	89.3868	92.803	64.8585	91.7076	85.9356	96.1409	88.6657	95.0855	91.3088	84.9582	96.3571	92.5532	87.4747	86.0814	87.3228	86.1755	86.4672	82.5413	91.9906	71.5655	88.3663	81.9767	88.8577	94.3229	91.9418	94.2095	92.9321	92.7839	87.8513
chr5	PIK3R1	30.9603	34.2246	33.2031	31.1709	52.6658	39.2241	56.0423	32.371	67.0197	40.9091	67.7419	40.9972	49.9155	44.877	31.268	51.8717	30.0813	33.528	30.9491	33.3333	28.3582	29.0404	28.329	29.7697	44.3038	49.2958	53.3557	36.5576	47.9514	36.1829	38.9581	40.4663
chr5	FGF1	19.4429	18.6064	19.5733	16.0176	18.4663	19.1995	19.7414	19.0658	24.3523	29.3112	37.1069	19.402	20.234	57.3806	19.226	26.6104	21.6758	21.1098	19.5393	20.4179	19.7312	18.3583	19.1304	21.5546	25.2049	35.1661	31.4579	17.7387	34.7922	20.8241	38.0737	24.1455
chr6	E2F3	77.7613	78.2038	75.2125	75.6057	69.688	73.8567	83.1237	75.3201	71.5596	76.5	87.8882	79.9296	78.7402	83.0347	83.596	74.863	77.6664	75	77.1429	74.7909	74.7238	75.5501	75.6893	75	79.9531	82.7366	82.8922	70.0274	81.4883	77.365	83.7442	77.6985
chr6	E2F3	20.0592	18.93	21.4859	19.5055	26.3992	18.2904	45.9883	18.6104	44.9733	39.1215	19.337	20.8686	21.1158	39.4511	18.6904	28.8252	20.0355	18.2973	20.086	19.4121	20.6694	18.822	18.0693	20.071	31.7797	35.914	17.9401	19.1438	31.9048	18.9197	53.2453	25.3536
chr6	ROS1	65.4711	65.5035	60.5682	61.2322	83.3127	61.3333	75.1069	66.1231	82.0114	74.4421	85.9485	73.5991	73.7267	86.692	83.2847	80.4025	70.8241	60.7786	66.8219	66.101	58.3151	63.8928	71.6402	70.479	77.9506	84.654	79.6912	78.7778	76.1674	83.8602	88.2154	73.4493
chr6	MYB	50.6007	51.7934	52.0167	53.0182	69.2694	52.4247	73.0072	49.3153	70.614	51.3125	77.3063	62.0492	62.3636	74.6537	71.6878	66.4749	51.0063	52.215	51.3657	53.5861	53.1167	61.9026	50.7068	50.3879	67.4286	69.5817	66.2949	57.4317	64.4193	68.6013	74.3031	60.6534
chr6	MYB	25.9603	23.6842	24.6845	21.5686	54.8833	23.3633	36.6693	24.7098	60.6373	29.7609	65.7143	24.5843	29.4538	42.5265	24.7615	27.4785	24.8304	25.5792	24.2205	26.2613	20.7226	22.1289	23.8444	24.8062	26.2279	52.6578	47.0504	43.6912	37.0808	35.1432	27.4543	32.3271
chr6	MYB	50.2395	79.53	21.1287	51.6645	52.4362	80.7466	32.4979	80.6814	52.7479	54.0641	77.6119	29.0587	60.5433	69.7697	64.3779	45.6962	24.2514	50.1079	80.3419	80.9001	55.2795	49.2576	78.6524	51.7522	43.4696	57.7848	74.2254	52.8352	57.551	53.3541	49.2792	56.8334
chr7	ETV1	51.5025	48.8406	58.2126	45.3229	65.7066	45.2573	77.9903	59.9787	73.2919	56.2844	72.1865	47.7827	65.9091	66.7722	62.4132	63.6878	57.3295	43.0818	43.5294	46.0338	44.6493	45.0097	42.1363	57.0621	53.7143	65.3125	62.0797	68.149	64.198	65.1865	57.2285	57.2851
chr7	ETV1	90.5077	90.1429	95.9752	91.2226	97.8428	78.0597	93.8889	96.1684	89.4646	92.3401	96.3504	79.6089	86.5702	87.156	98.6647	91.7172	75.5	86.2069	72.8125	90.3803	76.0606	90.7197	58.5678	87.8049	87.5	90.6948	86.8538	92.9752	86.3636	83.9388	89.2488	87.4615
chr7	ETV1	41.996	32.7771	30.0867	61.1176	95.7895	94.1854	73.3081	59.6316	52.2806	74.8739	95.3416	70.4835	64.1754	59.3143	69.6682	58.4604	65.9587	32.3529	31.9869	61.9249	63.2939	64.0339	64.4518	92.4123	48.5179	60.4027	53.5379	92.5414	74.0473	46.0632	64.5524	62.8893
chr7	ETV1	10.8383	10.0972	13.1094	11.9964	13.6303	12.8777	37.2474	12.0509	32.2931	10.7545	12.0192	12.5	10.9457	11.5667	10.9649	14.3717	11.7866	13.7343	12.1253	13.8009	10.5541	11.0793	10.3448	11.794	13.8325	10.989	11.2052	15.5189	13.3441	12.6328	10.6718	13.5702
chr7	ETV1	23.6388	59.9797	20.409	20.8247	39.8522	21.4509	43.3861	21.8639	26.5342	31.136	67.0769	30.8953	60.3001	59.2701	72.6245	40.6153	36.5875	23.3254	22.205	26.5086	21.8467	21.1585	21.8315	21.2821	32.9991	32.714	48.9852	25.1565	26.0922	29.0004	25.3511	34.0291
chr7	ETV1	23.9789	25.3021	25.7683	53.7634	50	26.7123	28.3728	56.5421	64.5604	38.1579	28.3186	33.5551	60.3352	56.5993	65.0526	48.1437	26.4624	29.1713	25.1272	30.5907	25.7942	26.702	25.0727	26.3593	37.2263	57.7621	42.7103	29.9173	48.9622	38.4211	48.4469	38.8351
chr7	ETV1	44.2411	44.7465	46.5413	46.2211	68.8765	45.5496	65.7133	45.7517	69.7584	64	75.5149	57.9085	77.3898	82.2581	82.1511	60.743	48.3815	47.4893	48.1458	47.333	48.1986	45.5731	45.6155	53.0838	60.9209	68.8383	61.2175	56.9986	65.1357	70.2763	68.9038	58.4992
chr7	ETV1	22.3711	19.346	18.7879	21.327	23.7817	17.3684	32.4548	21.1224	40.0416	22.7071	39.8649	33.7474	70.2952	64.2617	56.1239	42.3221	21.2658	24.4323	23.6822	20.5224	22.6164	18.7309	20.873	22.3247	32	34.1677	26.9128	19.6108	22.1992	40.4717	40.9722	30.2163
chr7	ETV1	22.0615	25.4132	24.0232	30.6452	23.425	25.5814	40.4558	22.9856	22.017	24.7771	49.3976	33.5283	38.6635	57.8358	42.9024	25.4473	24.2782	24.767	27.7876	24.8705	24.2857	21.4901	24.4695	22.6812	27.931	25.814	26.0427	29.5256	24.7449	22.3026	24.6548	28.5421
chr7	ETV1	75.2106	75.7778	51.8966	53.5231	77.2033	58.7669	59.7637	77.9103	79.3032	65.4947	75.1381	59.7542	52.8114	60	58.3268	84.6778	77.6536	60.6148	78.5679	39.4657	39.6005	57.6527	56.0521	76.3295	64.2785	75.419	79.7743	47.0022	78.3408	77.2439	65.9175	65.7894
chr7	ETV1	84.1834	84.7205	50.4453	49.57	74.5116	53.381	31.635	83.2773	60.7595	61.5075	51.9169	63.6431	34.7291	38.4656	64.6964	87.6783	82.2793	53.4277	82.194	17.7266	19.7174	50.1284	51.1816	83.6462	51.3627	74.8328	63.1558	16.9485	74.3833	70.4413	34.7643	58.1068
chr7	ETV1	100	100	63.0077	64.5897	99.8844	69.3233	39.6892	100	100	72.0842	33.125	71.2662	36.6208	44.482	69.4444	99.711	100	70.4403	99.7936	28.3784	27.2431	65.1715	63.674	100	67.7812	100	100	39.1784	99.9394	100	75.6703	74.2096
chr7	EGFR	54.0698	25.0598	20.8469	54.5213	72.4294	22.8342	100	67.9674	81.0883	33.7668	22.9885	64.8704	75.2201	100	23.6705	32.6923	27.0344	25.569	100	22.7345	27.2452	56.3022	25.4114	100	34.0085	38.6047	45.6716	77.8456	73.2964	63.3099	62.7358	52.6386
chr7	EGFR	23.8167	23.9514	22.0766	24.4774	26.3615	25.7022	24.6753	25.029	25.3807	22.966	30.7339	32.5826	25.4371	25.1272	23.6264	41.5895	23.7205	25.3348	21.8145	23.9331	23.8832	23.8222	24.1461	24.4228	27.4064	51.0397	30.3649	28.0303	29.3659	26.6667	25.2063	26.861
chr7	CDK6	41.5553	40.6706	42.3091	41.5236	69.2559	40.0621	67.1597	41.2824	65.2074	65.1456	76.0383	51.8301	47.601	69.0129	48.8201	61.1432	42.4786	42.224	40.6207	43.6321	44.1473	42.9609	40.6531	42.711	58.6639	64.3156	49.1118	63.4566	62.541	59.0412	61.8194	52.4837
chr7	BRAF	58.2011	59.1837	62.5	64.7059	88.8889	53.9683	81.25	54.9618	84.1216	72.3724	95.6522	68.617	85.1562	80.4762	75.2525	85.3333	61.6667	64.8305	60.6897	64.2308	56.7164	58.2677	55.0562	56.9444	83.3333	72.5806	78.7879	82.3232	76.9697	75.817	80.2691	70.9395
chr8	NRG1	25.0365	24.6709	24.0885	23.8426	28.4035	25.3049	22.8521	22.5261	39.5202	40.4135	69.9552	25.1484	37.6578	36.5571	25.8235	39.1304	23.1682	26.1224	23.9893	24.6704	20.4117	21.1892	21.2474	24.5711	25.6322	39.9371	25.3492	26.1122	30.6548	24.3634	43.0182	29.399
chr8	PRKDC	20.2439	22.9282	20.2624	19.5925	21.653	21.281	28.681	19.3085	53.2075	19.1704	27.5862	22.1875	33.1522	40.5216	18.4936	22.9126	21.5447	21.5309	21.8954	20.197	20.6818	22.0333	20.0339	20.0584	32	22.2838	27.7551	38.8115	28.0243	20.4436	19.0832	24.76
chr8	CASC11	25.0865	28.2583	27.6547	25.4717	52.0702	26.2889	36.9433	27.2138	70.7565	33.0018	48.1221	38.7479	38.9549	63.6528	28.0507	40	28.2164	27.6373	29.1498	30.8917	27.5518	26.7334	25.1576	28.7183	30.3523	43.8185	40.8048	30.6533	54.4073	51.7951	44.626	36.477
chr8	CASC11	81.6631	74.2012	69.0476	80.4078	91.7106	92.3785	83.0381	70.435	89.1685	78.3934	92.0308	83.8303	82.7479	87.905	81.0277	85.0103	75.9762	74.1784	71.409	72.5362	81.3684	70.9725	80.2111	71.8211	77.3381	77.5641	81.9533	85.4682	83.0519	89.038	93.0755	80.9341
chr8	CASC11	98.6979	48.7512	75.8993	71.6255	70.5114	47.4478	80.9217	46.2484	85.5713	82.5036	80.5128	75.3623	66.8405	88.5645	51.9742	65.625	49.6626	51.475	50.6375	50.5068	73.5154	79.7619	46.9202	47.5939	57.9104	84.5436	75.6342	87.7986	66.9231	66.7431	59.4473	67.2945
chr9	NTRK2	18.9435	20.7058	19.3606	20.3288	22.7292	18.9504	44.8568	21.852	23.1139	29.892	22.2359	23.5014	20.7724	56.4033	20.9231	48.8309	20.6334	20.7375	23.7046	22.4638	20.8298	22.1807	20.0675	22.1383	37.7747	20.9211	32.3547	23.1678	45.9988	21.7763	21.5748	26.1201
chr9	NTRK2	69.75	68.2353	61.0465	60.5634	91.5937	73.7113	80.3846	65.5083	89.6825	75.1634	87.3016	71.3918	81.2095	90.6314	80.2222	84.0237	68.25	67.3469	68.7173	64.4828	68.7117	63.2959	63.6905	73.75	75.3247	81.2069	80.8219	81.25	81.5625	84.4193	84.6927	75.4175
chr9	NTRK2	31.2153	26.2689	29.0556	31.9366	37.0192	29.4194	38.8932	28.4688	52.9313	29.1396	66.6163	32.3741	40.1738	45.5785	30.2688	54.2842	29.8246	28.1488	30.3233	30.5106	30.4077	28.8017	29.9104	26.3952	36.8081	43.0693	39.3233	49.1482	39.382	45.816	38.7353	36.4596
chr9	NTRK2	100	19.5562	21.568	100	19.7752	66.2778	29.2515	100	100	57.1875	100	99.8975	23.9051	100	57.9861	60.9234	59.2769	99.9603	60.1446	99.7297	39.6691	21.3826	20.7118	59.051	60.7143	22.8628	60.383	60.4142	26.5823	29.6616	78.4314	59.8485
chr9	NTRK2	28.1963	28.3254	30.8631	31.7232	58.4974	30.9166	48.4241	29.2698	51.2357	47.7254	44.7059	41.2917	37.9679	48.4688	39.5855	56.7836	32.2936	31.1262	29.7619	28.9906	32.1862	30.0963	28.8699	31.8227	50.7804	53.8913	44.6429	34.0265	36.5255	38.557	62.4446	39.3547
chr10	PTEN	47.8399	50.5629	45.9976	47.9572	62.9847	47.1963	64.2343	46.2405	60.7923	49.3537	79.7753	53.9117	55.7624	72.0508	56.5246	63.0731	44.0288	47.2561	48.327	51.7628	46.0777	42.7596	45.8894	49.1453	61.6864	67.8253	58.9687	50.749	67.3099	73.4055	63.5583	55.5809
chr10	FGFR2	19.9281	20.5092	19.6859	15.956	33.3333	18.3673	19.9279	17.528	18.3078	17.5464	20.155	20.4844	16.3223	17.1885	20.7547	21.4588	19.4585	20.0134	19.8953	16.8048	16.2109	17.5894	19.3376	18.3815	25.3181	16.332	18.1199	18.9064	18.9618	22.5381	35.1246	20.0144
chr11	FGF19	19.1489	18.3429	20.4487	17.1728	39.1304	17.2116	14.91	18.3666	17.8845	19.1797	18.4358	28.466	19.4783	20.1018	17.0347	19.5796	17.3234	19.9885	18.1172	19.482	19.1555	16.6667	17.5266	17.6207	26.3158	16.4763	27.7923	17.0987	18.2927	17.1268	17.8797	19.734
chr11	CHEK1	20.4023	21.3418	21.0699	20.1644	24.1793	21.5776	31.8058	21.0834	23.2848	20.0113	44.357	21.9959	24.2391	21.4237	35.8328	36.7153	23.9791	22.6077	23.0205	19.8525	23.2203	20.5737	21.4927	19.757	32.2601	19.5396	34.8286	35.6003	21.1372	30.7829	21.2984	25.1431
chr11	CHEK1	21.5438	22.9176	22.6831	25.641	41.393	25.1541	45.0577	24.1755	24.1281	27.7731	24.1935	23.4419	23.2759	26.0092	23.7849	27.6404	25.8157	25.6179	26.791	24.5648	26.1211	24.9173	24.9788	21.6942	38.8278	24.2015	25.0649	22.62	38.1435	35.4715	25.6365	27.0735
chr11	CHEK1	27.1822	46.1333	79.3889	46.3438	59.5548	28.7845	38.925	47.2705	44.3481	42.6578	43.4399	36.7329	61.1523	60.1573	29.8953	80.8886	27.1073	27.3585	53.1794	29.0337	79.8438	78.5822	52.7894	27.2894	38.6541	41.2348	56.7876	56.3441	28.1616	54.2502	67.415	48.0931
chr11	FLI1	59.9556	42.7586	41.4447	42.5775	61.0383	41.3078	58.4201	39.608	71.0863	61.101	79.5082	51.5278	55.4572	70.5913	55.6318	61.0248	40.1136	44.8755	42.9577	46.379	43.8997	39.147	41.0417	42.4651	56.9114	67.5824	60.5505	62.306	56.4212	61.8644	53.3225	53.3186
chr12	FGF6	29.2765	29.9222	29.0242	29.3703	55.0714	29.5673	52.1739	28.8879	63.6127	54.7745	67.0241	44.3953	35.2444	61.0813	49.556	49.8916	44.6937	29.4639	30.9033	56.3618	31.8561	31.6201	29.0047	28.5898	48.6356	51.9504	57.2553	42.9656	50.701	63.2639	34.5217	43.2471
chr12	ETV6	21.773	27.758	22.4599	21.1864	37.8426	23.0024	40.1558	25.107	63.6182	34.0102	75.2688	24.2998	62.1806	25.1508	30.8438	27.3868	45.469	23.2833	23.9386	24.8077	23.2082	34.3494	26.8846	21.5803	31.4883	42.5432	37.7476	23.2232	49.4409	52.1066	44.0299	34.3918
chr12	ETV6	35.1327	33.5118	31.5512	62.3722	63.3382	33.0375	55.7196	79.7835	65.7328	55.4088	75.6098	72.8799	52.1413	65.0898	33.4335	59.7623	30.1	64.3846	33.6933	62.2449	50	29.9509	30.01	35.5839	70.6461	58.8978	54.0783	57.4403	58.3551	55.6089	64.0214	52.5652
chr12	TSPAN31	44.1468	44.6967	42.5623	64.7177	68.8739	44.1081	66.3749	42.7597	71.6433	64.9052	78.0059	55.9542	55.5556	68.7275	56.2834	66.5284	43.6462	46.1675	45.0567	45.3338	45.7784	42.7201	42.1839	44.0156	59.8208	68.0863	66.6938	67.061	64.0382	70.8618	73.1635	56.7894
chr12	MDM2	56.25	48.4298	48.6744	27.0677	32.5467	44.5765	62.6253	76.0048	33.6441	53.7567	68.2008	46.1458	47.3094	74.433	41.2989	68.6761	76.0125	73.6887	34.1574	47.7231	32.2635	57.4966	27.7778	54.4563	49.2537	66.581	50.3176	50.8425	43.7761	55.6502	50.2036	51.6078
chr13	FLT1	94.3853	93.9765	22.485	93.9677	51.4184	95.3196	74.6862	60.602	65.3778	31.7778	62.2549	26.3551	56.2724	95.9745	68.9113	72.8111	25.194	26.3839	59.7536	24.9868	62.1131	51.1191	59.4169	59.364	65.4737	40.4135	61.4713	95.0097	94.6054	34.3558	78.0702	61.4292
chr14	FOXA1	33.1373	33.9738	32.6617	36.2028	60.8941	38.4956	59.3886	36.1332	69.043	50.4686	57.3413	38.9646	47.1822	50.4591	36.7356	61.2687	37.0266	35.8365	35.9391	37.3563	34.988	35.0858	33.4996	36.2334	54.7758	62.5271	48.1097	60.5195	57.4261	53.4779	65.7946	46.1596
chr14	TTC6	23.5026	23.6173	21.8417	21.9802	40.411	21.7054	34.6252	23.954	24.8938	23.3048	44.8718	24.435	24.2123	47.0142	21.4193	21.1826	23.9924	24.0759	24.2768	24.3049	23.4615	23.0493	22.5142	25.1347	26.4583	22.7785	22.5501	22.7297	25.3383	24.6371	20.8837	25.7793
chr14	TTC6	80.3226	53.5519	65.2284	61.7391	82.0099	57.3727	78.2842	56.9114	83.0973	81.6589	80.2885	70.4152	79.9107	82.2193	67.7233	83	62.4204	68.6765	59.8077	59.9496	71.6157	59.816	60.3503	60.4506	82.7795	77.7448	76.1689	75.7258	71.2366	82.2034	89.3191	71.6774
chr14	RAD51B	33.4466	33.5574	32.3322	33.4586	51.2377	32.9909	45.3323	34.1005	67.5812	57.3843	51.9008	44.391	46.5812	45.6428	53.5311	48.746	33.3053	33.2447	34.5742	33.3691	31.3579	31.5434	31.7706	33.2194	45.1056	58.5694	48.7179	46.6374	47.791	56.6375	37.1338	42.4255
chr15	NUTM1	59.4997	77.0048	40.875	77.3046	66.0854	57.2361	62.0956	65.3961	71.478	75.1642	58.5271	42.7441	59.2064	59.7453	61.3497	67.0638	44.2824	73.249	76.2679	45.3085	60.9121	67.3862	58.7766	56.8767	56.2823	73.9401	62.3567	53.9298	50.306	42.7398	81.4266	61.4457
chr15	CHD2	23.8956	22.9705	24.9467	23.191	23.2578	24.1302	23.7028	23.3607	22.0037	23.5344	20.3509	21.1883	23.4641	23.7736	25.2432	37.8406	21.6968	25	22.7795	24.611	24.5443	22.81	22.8861	23.6502	26.6414	24.1222	22.099	22.9167	20.7658	23.3898	21.9978	23.7666
chr16	PLCG2	41.682	40.9798	41.9079	41.4991	68.1055	40.1365	58.121	43.2416	72.2516	62.1716	75.6944	54.2105	62.2126	67.0385	50.9728	61.5894	42.5518	46.2098	44.4055	44.796	44.543	41.6769	42.3882	37.8549	51.5351	67.2256	57.0061	59.1964	55.3982	68.2341	68.3504	53.3286
chr17	DHX8	44.186	25.2874	27.4194	34.0206	22.5225	27.1186	37.5635	22.1154	31.2183	25.974	55.5556	37.7551	24.4147	43.4524	37.931	30.2326	27.5862	34.3434	28.1609	33.9921	27.551	20.6897	29.7753	28.4211	40.625	59.6591	40.0703	39.0432	38.9474	29.5385	35.1515	33.5588
chr17	RPS6KB1	43.5873	44.2813	43.7452	44.9314	68.2176	42.9282	60.6637	42.8355	66.226	58.4821	76.5886	58.3616	61.3636	68.9384	51.9927	62.8671	46.4424	46.1508	45.8978	44.6809	43.5161	43.2203	42.7301	42.8571	58.0357	67.6087	60.3426	46.6288	64.6532	63.4129	71.915	54.3259
chr17	RPS6KB1	32.1101	34.8189	35.157	35.9264	61.578	36.5559	51.9868	33.6974	50.8386	50.8821	68.5841	45.8656	47.4471	65.0198	46.8341	61.3003	35.541	37.5657	37.4113	36.4953	38.3871	31.3264	37.7462	34.5857	45.2261	59.8131	55.7864	48.323	49.9187	50.7246	62.1186	45.7926
chr17	RPS6KB1	20.8134	21.7343	23.0832	20.4776	38.6293	21.7422	24.7164	21.2814	59.0301	34.6586	46.0317	23.5891	25.2632	22.4773	23.1718	29.8191	20.2256	23.2861	24.556	20.246	22.4479	20.8763	22.391	20.8022	32.4242	38.3438	26.5813	38.7779	34.2489	35.1965	63.4431	29.044
chr18	-	46.9237	63.7275	50.5019	61.5385	70.4733	45.8333	71.0664	57.4716	84.4898	77.8502	91.8848	71.7454	75.3208	91.1154	89.7856	75.4314	46.2103	50.537	57.9194	73.0832	63.3268	48.2803	48.6453	58.4997	69.8089	71.1356	66.8222	71.9214	68.5822	65.4618	74.5763	66.4507
chr19	DNAJB1	32.6221	52.3429	31.5681	26.4372	49.1488	33.2647	26.2701	32.1048	52.4923	44.0417	75.7366	47.4829	51.4217	48.2118	42.8872	36.1716	34.4488	34.5914	33.9581	31.4815	34.6928	34.7887	31.8512	34.0568	27.1825	61.4887	51.5862	20.7083	46.4975	60.6957	50.5796	40.9939
chr19	CCNE1	16.0643	13.7615	14.3236	15.4088	18.8811	18.4659	13.5881	16.3682	52.5316	15.3499	21.7687	31.6626	21.2418	37.3371	17.7494	21.1055	18.9583	14.7482	18.8103	17.9487	17.418	15.3374	16.3728	17.4793	41.6185	33.6066	18.0851	17.6145	16.4706	16.9106	19.4262	20.852
chr19	CCNE1	29.3981	33.3333	28.6492	34.7305	49.4516	31.0096	38.6194	32.1878	72.2503	36.5816	80.8383	38.9578	32	49.301	38.2937	53.7604	28.3679	34.3811	30.9774	30.4778	29.9065	30.1158	32.2314	27.8947	41.5638	44.6575	39.4942	58.9905	50.9105	39.6552	47.6641	40.2146
chr21	TMPRSS2	40.5063	40.8297	39.3401	42.7336	65.1731	43.0876	62.8099	42.3029	73.1598	63.465	51.2397	53.8905	57.6832	68.3369	46.9194	68.5315	37.6812	39.6825	43.4919	41.6537	54.2105	36.8098	41.2121	39.1011	74.8634	67.0426	51.3986	53.8559	62.6072	56.0345	71.2082	52.6085
chr21	TMPRSS2	80.8163	78.5467	86.0534	90.4762	99.709	94.2177	92.9016	67.3861	100	98.2517	98.5866	92.9864	96.7857	99.2058	95.6466	94.1365	98.1366	95.9441	93.5976	87.7863	100	80.3279	94.6215	82.6241	97.1429	96.1612	98.2188	91.2779	97.6169	99.3902	96.1844	92.7334
chr22	BCR	50.8972	47.9389	52.6048	51.8968	69.7304	46.9492	63.8268	61.648	71.6495	59.5368	73.1132	68.3908	66.9054	75.237	64.4262	66.6031	56.9892	50.339	51.2346	54.3478	51.5337	53.9792	51.1628	53.6364	64.8936	62.753	57.7982	63.8137	60.3567	75.6378	72.9792	60.4132
chr22	BCR	24.774	21.934	23.7658	21.6759	24.9224	19.7656	23.5759	20.1665	44.7603	23.4127	45.7447	22.1277	36.4478	21.8031	23.7692	24.4014	24.2453	20.8861	23.0067	21.8492	21.0245	20.4082	20.9942	20.8423	24.2938	21.0407	32.4061	23.5075	36.9541	31.8522	38.6102	25.9667
chr22	CHEK2	31.8807	35.4839	33.877	35.7631	34.2857	36.8732	36.8098	33.948	35.4873	34.4948	56	32.391	45.7609	35.5556	32.5893	43.5612	36.131	36.9083	36.6685	35.3659	35.9341	34.6109	33.0846	30.9255	39.6226	45.1351	45.1064	66.1878	57.5711	33.1878	33.1305	38.5268
chr22	EWSR1	37.3737	37.4947	34.977	40.1435	64.4418	36.8478	58.7283	35.1215	68.3248	59.0909	68.0992	51.8478	53.8102	64.7035	54.5034	61.5318	38.1997	37.05	37.5581	38.3645	39.9804	36.3535	36.6013	35.8384	54.4276	53.1866	54.9847	51.2982	61.6087	63.7749	65.499	49.4118
chr22	EWSR1	51.2629	53.9728	44.724	52.6786	81.3598	51.4563	74.0166	55.1152	83.2695	74.6424	80.3977	60.6031	76.476	75.4252	74.9809	70.9699	56.4149	55.5556	54.6408	53.9274	52.856	54.0984	48.0349	53.349	71.8194	76.4653	69.8413	84.9864	73.6289	77.0171	79.2905	65.267
chr11	STT3A	61.1111	64.1011	66.6877	65.412	85.5872	61.2758	79.8793	67.9116	86.6017	79.7941	84	72	79.3978	82.3041	77.8969	87.8601	60.5956	63.9311	67.1981	65.1936	68.945	68.1522	63.2558	64.5244	77.7363	81.8656	80.0573	82.2839	79.2724	84.2262	87.5686	74.0847
chr13	HSPH1	88.1758	61.1674	52.6554	50.1059	82.5569	78.5433	92.4658	51.6908	82.5982	79.1076	89.0625	64.1753	80.8451	85.4094	90.9177	73.3117	50.9958	54.2636	53.8889	77.8329	54.8938	50.2989	69.2497	88.6567	82.6758	70.7915	64.0845	90.5808	81.2245	73.7797	75.0274	72.2914
chr14	SLC7AB	85.1852	85.7143	84.0909	75.9494	98.5337	76.7442	94.2748	81.4433	96.8944	93.5961	96.7742	99.5	94.4056	95.5645	81.0606	97.1014	88.6792	86.0825	80.1587	82.6087	75.3846	67.0455	100	77.7778	97	97.026	98.2684	93.6893	97.5	96.5704	98.4615	89.4544
chr4	KIT	83.038	87.3479	81.9942	76.4808	88.1092	76.7828	90.4843	84.3073	93.8261	88.0872	94.5122	80.9847	86.1564	94.6817	85.6322	92.3213	75.1055	82.0939	74.0426	85.6502	74.2537	82.0701	70.6876	84.0426	91.1153	90.1437	85.0791	92.2852	93.5506	94.1176	94.8387	85.6072

## Sheet: Total mutations in %
Chromosome	Gene	Patient_1	Patient_2	Patient_3	Patient_4	Patient_5	Patient_6	Patient_7	Patient_8	Patient_9	Patient_10	Patient_11	Patient_12	Patient_13	Patient_14	Patient_15	Patient_16	Patient_17	Patient_18	Patient_19	Patient_20	Patient_21	Patient_22	Patient_23	Patient_24	Patient_25	Patient_26	Patient_28	Patient_29	Patient_30	Patient_31	Patient_32	Mean
chr1	SPEN	19.5856	18.894	19.7797	22.6714	21.421	19.8767	32.2211	21.2796	22.6517	21.5524	46.4444	18.8372	21.5361	41.8416	23.2851	50.1946	19.2748	20.9645	20.3093	19.5672	19.3906	20.8655	20.1715	19.6097	25.6293	18.9904	34.6806	21.9887	34.8847	21.5465	37.525	25.0797
chr1	MYCL	23.9554	24.8074	25.6016	26.506	54.6259	37.8676	26.1062	23.7949	30.16	39.1417	53.8095	30.6985	32.3817	24.7619	26.0486	44.7183	24.5249	25.2389	27.7263	24.3774	23.2358	23.3333	24.3989	26.0274	28.9973	56.5109	68.1437	26.8123	37.0892	47.3913	46.2524	33.3886
chr1	CHRM3	22.1519	19.8113	25.4054	22.3214	27.673	22.5806	34.2949	19.1748	25.5245	32.619	22.8571	34.6774	19.3798	39.2857	24.2236	21.8487	28.4553	18.5629	20.1717	17.757	19.0476	19.4444	22.4242	19.8068	39.5604	25.7862	32.3276	49.0991	40.9302	28.877	20.0717	26.3275
chr1	AKT3	21.3115	23.1367	20.6795	25.9091	23.7595	22.3296	22.5911	21.2398	59.5458	24.6046	19.8507	27.6427	22.3545	19.9374	30.2103	37.7373	21.7141	20.6518	21.4963	24.0176	19.1244	22.7959	22.0717	21.875	24.4118	39.922	43.8084	39.4249	22.2615	30.2716	23.3313	26.4522
chr1	AKT3	21.7778	31	28.5714	23.7395	51.4894	27.4611	63.7363	24.5787	25.9259	65.8986	26.8908	36.3636	45.7529	74.9216	49.8195	48.0769	21.1765	29.8246	24.2647	25.6831	27.9817	24.0786	27.9859	22.9333	39.0625	54.4983	26.8587	28.2477	49.6606	36.5772	83.6174	37.6921
chr2		163.793	161.648	162.271	173.596	326.625	164.851	358.356	169.899	394.918	224.833	464.463	260.633	254.762	478.102	259.623	361.57	172.687	173.234	166.997	159.896	140.667	160.317	157.143	163.17	453.968	409.943	391.276	375.943	442.005	313.115	365.35	271.795
chr2	MYNC	78.9773	113.218	84.4412	87.5269	100.704	82.9988	76.4085	81.8719	101.806	89.0383	120.944	83.214	96.7509	85.1731	124.071	171.14	86.795	105.925	85.6242	114.638	79.8319	85.6534	80.6947	107.197	125.415	111.604	108.151	88.3665	114.225	155.595	100.377	100.915
chr2	DNMT3A	39.6181	42.1184	47.0944	40.559	63.0739	42.2222	60.6481	44.3677	77.8	50.9504	92.623	43.309	45.489	48.8739	46.8444	95.2733	44.3701	48.0171	47.2428	47.2144	47.1979	43.9832	38.9947	46.0008	56.4655	109.04	45.4827	77.9051	56.4569	53.5112	95.2667	56.065
chr2	EML4	87.4439	85.918	86.8635	84.507	264.981	93.6266	178.232	85.7083	217.068	162.367	192.239	153.191	159.016	252.798	150.834	201.322	87.5371	94.0873	90.1814	88.7267	86.8988	84.4094	80.2711	91.3185	159.554	282.692	186.145	178.975	184.59	239.412	273.322	150.459
chr2	BCL2L11	130.906	136.188	141.281	135.382	371.122	109.677	274.848	137.284	411.149	251.579	363.985	236.589	258.008	272.981	254.557	334.207	156.399	132.075	135.738	153.171	141.324	127.132	139.867	128.816	334.7	289.227	368.96	181.286	362.46	309.528	297.719	228.327
chr2	BCL2L11	81	87.0652	96.8932	87.6022	443.443	137.209	290.96	86.6327	499.188	292.356	478.251	191.947	246.923	314.021	232.642	317.634	93.7788	91.9332	98.2857	111.192	93.4332	129.706	84.1513	92.5	383.16	456.611	371.087	98.1436	352.934	327.618	366.223	226.92
chr2	PAX8	51.7291	46.7609	68.5446	63.0485	110	70.6294	55.6876	22.3449	100.759	37.3212	83.6364	88.5566	79.7244	86.7971	102.3	88.2895	55.1834	63.6156	80.6699	74.1486	73.4759	51.8962	65.3762	51.1134	103.722	96.8504	112.667	97.8373	63.3431	121.377	95.738	76.2304
chr2	PAX3	78.2927	68.2405	72.8453	75.0605	125.054	53.3005	106.931	92.8129	117.916	66.2156	106.913	113.187	82.4594	63.7695	77.0701	109.091	93.75	70.5229	76.1845	55.7976	53.5944	54.6467	55.1887	76.6601	103.794	104.949	121.715	76.0482	95.3406	104.216	72.2702	84.6399
chr2	PAX3	36.7265	32.5397	29.7855	45.7831	48.9154	31.7708	74.8069	34.2371	67.622	43.5811	84.7328	34.8148	52.3593	90.9009	89.2105	54.4041	28.51	39.9582	39.7582	33.4	32.4921	33.6192	35.1718	30.8511	56.6038	66.5476	57.1041	66.884	31.3643	70.1104	98.0679	50.7301
chr2	PAX3	34.627	32.2251	31.9333	30.3196	66.2879	31.6408	63.6795	31.9778	56.3764	34.4899	59.5238	53.0382	34.49	51.738	46.9592	56.1973	33.3702	33.8494	35.3694	34.1203	32.3854	30.4233	32.0324	33.8298	43.6391	66.7213	55.727	70.1469	41.1325	65.036	55.3814	44.4732
chr2	PAX3	37.8528	34.9439	39.3635	38.3878	63.7207	40.0477	61.2509	35.3392	105.8	71.845	115.642	63.4881	50.0564	117.923	63.4623	71.6485	40.4023	37.6379	40.1829	38.6256	38.3989	37.3998	35.1475	37.2512	80.4558	81.4086	48.8344	38.1406	118.577	65.5431	67.8571	58.6011
chr2	PAX3	22.1463	19.8305	20.3247	19.8421	34.8837	20.3947	20.4424	21.0028	40.9366	21.5789	36.1644	20.2128	24.1509	37.2093	21.2146	40.2834	18.8679	19.6931	18.5682	20.0595	22.8571	20.6492	21.215	16.8089	21.875	62.3529	32.6479	23.4735	34.3373	21.5535	23.7401	25.7844
chr3	PPARG	24.3326	24.0247	24.0054	21.5447	26.3864	22.722	35.3251	21.8077	89.9765	23.0798	27.6364	31.0345	26.0241	24.6038	25.6716	27.8747	21.2103	25.3165	61.0574	24.5804	22.634	21.4533	25.3151	23.7443	33.3333	57.9957	36.3294	22.8561	37.4915	24.616	42.0225	30.8389
chr3	PPARG	15.5987	17.1359	16.1472	13.6752	32.4623	15.3898	17.598	15.1079	38.5863	16.0054	14.4841	25.4642	34.2944	38.5417	26.5816	19.6663	16.996	18.5915	14.9625	15.6605	16.4062	13.0587	14.5662	15.124	15.7103	22.7582	26.6931	33.1064	28.1263	15.6881	17.1572	20.6885
chr3	PPARG	37.1785	34.8944	36.9785	36.5111	56.7532	38.2407	67.4555	38.2078	92.1708	78.8584	125.25	72.3881	66.829	121.005	90.1367	83.5258	39.0149	37.9334	39.2627	40.8286	38.7352	38.9673	39.6209	38.8053	89.693	77.6974	69.2171	60.5896	89.6692	89.7297	61.9779	62.1976
chr3	PPARG	36.1257	36.1772	35.5672	35.548	65.6631	36.682	64.4496	36.1274	79.5416	42.5631	74.2378	37.6349	54.3103	54.1696	37.1894	84.3945	32.7113	36.4018	36.368	34.5466	39.2734	34.3853	33.8012	35.4701	50.4695	73.0319	71.5745	38.4154	80.5409	50.6051	37.3723	48.2371
chr3	PPARG	37.2201	39.3204	39.1492	37.7104	90.0868	37.1292	70.32	38.06	112.124	66.7596	101.429	57.473	63.9954	79.335	54.3175	90.3089	43.7008	40.8284	40.1839	39.3833	37.3112	38.8232	40.6523	39.8049	74.3627	48.1752	67.2246	40.3944	90.1227	44.5106	86.7402	57.6438
chr3	PPARG	29.8515	32.2598	27.3381	30.1313	49.8277	26.9809	93.1476	28.5332	43.4759	32.7821	31.0606	35.6429	34.9448	89.4222	40.663	59.0192	29.648	28.156	32.1767	28.8846	31.5789	26.1082	27.4146	29.8969	74.5681	69.0318	53.8992	37.7931	97.5813	54.2017	31.3379	43.1406
chr3	RAF1	142.234	68.2353	67.847	76.7717	132.855	75.5869	249.814	66.3978	124.873	172.802	228.302	108.995	169.63	256.606	159.687	177.49	74.2647	113.72	84.7436	77.4799	73.5974	70.2957	81.1966	69.2797	176.147	148.209	170.641	165.511	157.325	138.763	166.642	130.514
chr3	RAF1	41.2811	42.4469	35.9184	37.8352	86.924	41.452	128.293	40.5374	79.2208	56.5476	80.8824	66.3079	62.6494	97.1859	63.8393	69.0141	40.9357	37.8089	42.7322	45.2677	43.3892	38.5714	43.2247	37.0861	81.8697	111.936	60.9855	111.26	115.216	67.9606	80.3343	64.1585
chr3	TGFBR2	27.6829	26.7373	26.9068	25.7109	30.9739	27.3728	51.0628	27.8676	54.9369	50.9563	100.615	48.7437	51.6229	62.4711	43.7771	69.4541	28.481	27.3264	28.3877	28.9426	25.7997	24.3443	25.6633	25.1691	43.9169	103.718	40.935	26.259	52.768	59.1635	109.737	44.4356
chr3	FOXP1	25.0455	26.2195	28.1019	26.0308	44.9468	26.1013	25.4596	26.4216	47.3178	26.6881	26.435	25.7277	25.4773	68.6477	29.2553	52.381	28.2225	25.6737	28.9117	25.2303	24.7706	26.788	25.4395	23.6981	28.8187	38.2035	52.6202	42.7007	31.9984	25.8698	30.9827	31.9415
chr3	ATR	23.2383	22.3695	22.837	23.594	35.3038	22.0476	36.4375	22.5424	22.907	36.5012	44.8571	22.75	39.375	39.3629	25.7418	30.766	22.7059	24.0866	22.3106	24.3996	21.1039	22.1687	21.7681	22.9921	34.4234	36.6231	34.2398	23.2725	33.8348	25.2355	38.9835	28.3477
chr3	PIK3CA	20.1347	21.9745	21.6216	19.2399	51.8006	23.4793	59.8123	22.2543	23.0769	21.7852	46.6216	21.7687	36.3636	39.1984	21.0304	40.9887	25.8947	22.2914	23.7339	21.5733	21.8519	19.4074	21.2844	20.2765	30.8594	40.5827	21.4041	24.9184	39.2663	33.1865	41.9865	29.0216
chr3	TFRC	33.806	33.7452	36.2016	36.3565	76.9406	42.8268	109.096	35.0284	101.794	51.2672	114.474	38.9381	60.8108	60.7533	48.031	62.5405	41.7808	37.8289	39.1771	36.8212	37.6562	37.3534	38.4615	37.7844	97.4359	87.0056	71.5138	62.0555	91.3183	53.9593	65.2446	57.355
chr4	TET2	20.2548	24.749	25.017	23.3454	42.276	22.6266	38.5664	23.9647	65.9603	37.8299	43.5065	26.7052	27.7708	24.859	46.5887	38.0999	24.4466	24.8583	25.3475	25.2033	22.6718	23.2668	23.4454	25.7728	35.0078	37.5419	56.4438	38.4949	50.2778	39.7967	44.7287	33.2072
chr4	TET2	149.879	125.335	157.872	153.774	294.634	110.613	280.897	149.136	342.673	188.235	273.291	184.049	199.907	255.929	250.709	224.242	150.964	160.05	154.719	160.043	149.69	158.127	121.006	157.261	170.155	333.427	302.28	206.323	304.733	199.72	236.285	203.418
chr5	PIK3R1	36.755	39.8396	41.7969	36.2342	101.951	45.9052	91.6918	38.6181	109.682	52.0661	112.903	60.5263	71.1993	56.1475	33.8617	62.0321	36.1789	38.9019	34.8006	37.6812	33.5821	32.5758	31.4621	34.0461	53.1646	99.1393	79.5302	41.0384	74.0516	40.6561	45.47	54.9512
chr5	FGF1	20.3343	19.209	20.7467	16.7855	19.6933	20.4206	20.3448	19.9634	26.1946	30.7363	40.0419	20.4651	21.5416	60.5344	19.656	28.343	22.9508	22.7008	20.8715	22.2141	20.6452	19.2439	19.8261	22.6037	26.2295	36.8843	33.2649	18.6432	46.6401	21.9318	39.5786	25.7819
chr6	E2F3	91.401	92.437	88.4797	90.6433	92.1248	89.0785	117.4	89.1717	85.1376	96.9375	136.335	96.7136	96.1755	101.008	112.178	98.0822	92.7985	91.0068	91.9196	88.7097	88.3978	88.9568	91.5901	87.641	99.8828	106.266	118.951	84.1697	103.875	100.198	106.317	97.2253
chr6	E2F3	21.9837	19.7531	23.0924	20.3846	29.1447	18.9589	48.6628	19.7165	48.6096	41.4614	20.3039	22.0339	24.2232	41.5344	20.0781	31.1175	21.4539	20.027	21.6011	21.4329	21.7736	20.0384	19.3069	20.7223	34.7458	54.9462	18.7958	20.202	34.1156	20.0751	81.0506	28.4305
chr6	ROS1	95.7915	91.6437	91.5392	88.0553	355.336	88.5926	274.313	105.824	333.89	204.498	326.932	215.656	228.323	300.076	201.251	217.373	100.891	90.4517	95.6151	96.6851	83.1951	91.1656	115.661	98.1062	248.124	391.908	202.518	145.444	297.392	210.004	234.985	184.556
chr6	MYB	70.4594	68.5796	69.4019	69.1636	101.617	68.096	156.069	63.6106	117.356	71.1875	139.852	103.934	94.3636	145.152	152.813	137.029	69.3082	71.777	68.2853	73.668	72.9443	78.945	66.0111	65.6711	118.714	131.939	114.113	78.1598	153.371	119.267	129.53	98.0771
chr6	MYB	27.6952	25.8882	27.2086	23.1618	61.0199	24.9591	40.7349	26.4329	92.2212	32.1523	75.4622	26.3658	32.6398	48.4896	27.1469	30.3669	26.73	27.3166	26.1217	28.2432	22.2222	24.0094	25.5393	26.3566	29.3713	58.3887	64.5683	49.0987	41.4634	38.649	29.2823	36.7518
chr6	MYB	57.637	91.713	23.1151	58.2586	74.7564	93.9587	35.6615	91.4079	60.1553	60.6595	83.209	32.0278	67.5291	79.3666	72.9479	51.519	25.9205	57.1429	91.3309	93.1963	62.4845	56.5066	89.8629	59.0057	48.9531	65.0633	83.827	60.1299	65.7959	60.4914	56.2518	64.835
chr7	ETV1	64.8164	61.8841	69.9448	55.0111	101.959	55.6004	127.353	74.3501	130.923	79.3009	101.125	71.7849	102.588	109.454	77.3554	87.9336	69.0131	53.7736	55.1373	55.6118	55.1459	53.5321	52.1547	69.774	101.333	129.766	135.262	82.6923	143.937	129.707	73.1461	84.8829
chr7	ETV1	157.726	154.286	217.802	161.129	399.769	136.716	368.21	210.334	268.912	268.434	296.35	208.52	222.211	274.312	307.047	349.899	134.167	156.992	121.25	168.121	129.545	157.955	88.1074	151.742	234.649	333.002	239.069	188.43	254.859	226.386	334.873	223.252
chr7	ETV1	48.8636	36.7443	33.8893	72.0605	182.632	114.929	117.279	71.2249	64.9742	96.3866	145.342	96.1832	81.3465	89.5085	83.5416	96.1324	80.3398	37.2695	36.3933	74.0397	75.0269	75.4576	77.2979	112.241	71.1388	92.2148	102.708	113.95	108.003	59.2842	116.165	85.8892
chr7	ETV1	11.0778	10.6956	13.3261	12.1755	13.6303	13.1655	38.2098	12.4695	33.2429	11.0923	12.0192	14.0101	11.4711	11.8115	11.1842	15.0401	12.2208	14.0934	12.4659	13.9819	10.8179	11.7479	10.4637	12.1262	14.3401	12.0034	11.6485	15.8584	13.9871	12.8689	10.9269	14.0056
chr7	ETV1	25.9074	66.9368	21.6611	22.9381	44.6798	23.4342	47.829	23.3982	27.9369	33.8308	77.8462	32.8499	70.8731	66.1493	81.0381	44.1199	38.7863	25.4187	23.8199	28.5201	23.2481	22.7791	23.5317	22.5838	37.1012	36.2613	73.6154	27.3083	28.3981	31.8747	26.8293	38.1131
chr7	ETV1	26.614	28.0211	28.9598	62.3656	57.4526	28.9384	32.1833	64.4299	99.4505	42.5837	29.646	38.308	70.9497	64.8038	74.9474	54.012	29.805	32.4188	28.0773	34.2827	29.0978	30.2387	27.6431	29.7872	41.3625	65.8266	48.3178	33.0423	58.4886	44.9474	56.5137	44.9521
chr7	ETV1	56.5642	57.5013	59.0994	57.1518	111.102	56.9117	140.343	57.0869	216.56	125.043	182.265	108.433	176.953	238.387	207.877	108.358	62.4277	60.1401	62.7098	60.4277	62.1709	56.9932	58.1506	70.0128	145.277	153.964	98.86	77.9027	146.399	117.982	119.681	106.862
chr7	ETV1	24.2268	20.9809	20.303	22.7488	26.4133	17.7895	35.0151	22.6786	42.1235	24.4822	42.5676	37.8882	76.5683	68.4564	60.5908	49.563	24.3038	25.6131	25.5157	22.1393	24.612	20.2599	22.5397	23.9852	34	37.1715	28.4564	22.006	23.3057	43.8679	43.8079	32.709
chr7	ETV1	23.1465	27.2727	24.6744	33.0108	23.9574	26.4673	53.2764	24.0568	24.0767	26.1783	52.4096	36.0624	41.5274	61.7164	45.057	27.4354	26.378	25.5659	29.1445	26.6839	25.8929	22.5369	25.5305	23.4058	29.3103	26.2791	27.2635	30.8365	25.3827	23.2237	25.641	30.4323
chr7	ETV1	88.1468	90.963	62.2845	65.8363	140.423	73.6673	105.733	92.1084	97.7639	97.338	190.424	74.5008	101.423	132.582	74.2377	116.516	95.2514	75.7925	97.6465	47.3072	47.8261	69.9841	66.3873	90.6674	86.5792	127.281	104.167	57.0688	113.274	94.5618	91.8939	92.5689
chr7	ETV1	93.0963	93.7888	55.6275	55.2211	99.6279	59.4928	32.8338	92.5356	66.5963	67.8392	55.5911	69.5428	36.0222	64.8747	71.336	96.6278	90.3162	58.6438	92.6073	18.5612	21.0074	55.0942	56.0323	92.836	55.5556	85.5351	70.9459	17.6838	83.9658	82.5203	38.2175	65.4896
chr7	ETV1	100.6	100.617	65.5706	67.6292	101.04	71.1278	44.6171	101.145	101.107	75.9179	39.375	75.7305	43.6544	50.5631	71.3748	100.723	101.196	74.2138	100.413	32.3285	29.2007	66.9657	66.2983	101.16	72.3404	101.258	101.315	44.7395	100.121	101.316	79.2949	76.8694
chr7	EGFR	62.0349	27.7291	21.987	59.9069	90.4234	24.385	101.789	68.9922	105.486	36.1508	26.0536	66.5757	78.805	100.895	24.8697	35.788	28.509	27.7325	101.377	24.4038	29.3643	57.3816	26.7667	101.196	36.3539	39.3798	49.5149	81.1601	75.937	64.1354	68.6321	56.2489
chr7	EGFR	26.0706	25.9382	23.6391	25.784	29.4902	27.6685	26.0739	26.585	27.5381	24.2019	33.945	34.3844	27.1853	26.8566	25.0916	44.0586	25.4921	28.2271	23.5984	25.3172	26.1168	25.2444	25.4744	25.5516	30.615	54.2533	32.9713	29.9495	32.2439	28.4103	27.3927	28.8829
chr7	CDK6	51.2882	49.4321	51.0987	50.4292	126.656	47.0497	140.085	49.5093	88.2488	145.004	109.105	74.4444	60.4167	130.987	60.5211	106.409	52.4359	51.9032	47.8165	51.9879	52.5732	51.0101	48.6531	51.1829	105.741	109.567	61.5461	97.2538	106.148	85.3238	96.7953	77.762
chr7	BRAF	73.0159	93.8776	101.667	85.2941	257.576	74.6032	294.583	78.117	284.797	183.183	404.348	185.638	220.312	293.81	196.465	296.667	100.833	91.9492	91.7241	95.7692	89.5522	84.6457	84.2697	79.1667	238.889	312.097	240.657	305.051	199.394	165.359	271.749	179.841
chr8	NRG1	27.3723	26.3881	25.7812	25.2315	31.3738	26.6768	24.0921	23.9397	52.0202	59.8214	104.933	26.7804	40.7433	38.9265	27.0092	42.8986	24.843	28.3163	25.9864	26.403	22.6415	22.0541	22.3044	26.6544	28.6207	43.5535	27.095	28.1431	33.3759	25.8837	45.7091	33.4055
chr8	PRKDC	20.5691	24.1713	20.8455	20.6113	22.1995	21.281	30.1125	19.8912	55.7233	20.1794	28.1609	23.0208	35.3261	43.1298	19.5696	24.9838	22.5203	22.2471	23.366	20.8128	21.2121	22.5538	20.3725	20.4479	33.0667	23.6142	29.3367	40.2971	30.5775	20.5882	21.2154	25.8711
chr8	CASC11	26.4706	30.9242	31.5126	28.9757	60.7018	29.1494	41.0425	30.1158	101.891	36.8637	55.1643	44.6701	57.2447	73.5986	30.5864	47.541	30.4581	32.0087	32.2267	34.7589	30.6216	29.01	29.319	31.318	33.0623	51.4867	59.974	34.6734	61.2969	61.1646	51.9347	42.8957
chr8	CASC11	138.06	120.828	107.57	139.007	287.717	174.577	231.403	112.461	269.201	139.958	398.458	166.743	153.306	275.018	163.874	244.045	120.374	125.404	117.921	115.87	147.053	110.265	141.161	112.877	224.46	226.19	202.813	201.634	243.377	216.163	269.198	183.774
chr8	CASC11	162.587	60.5894	106.52	137.373	133.297	60.792	140.184	57.639	162.898	179.374	217.179	158.454	134.619	233.187	66.1163	106.186	61.6734	66.8306	65.6952	66.2162	133.379	157.106	58.1749	59.5467	115.075	218.568	131.131	171.077	112.189	135.321	82.9692	121.031
chr9	NTRK2	20.7195	22.4235	20.974	22.2534	25.602	20.6025	47.4935	23.6935	25.3086	32.2745	24.4472	26.0704	22.0251	62.1594	22.7692	68.979	22.5048	22.0856	26.355	24.3338	23.1394	23.6772	21.1355	24.6949	41.1401	22.5877	34.9941	25.2036	49.1405	23.3882	22.996	28.8765
chr9	NTRK2	94.25	89.4118	89.5349	80.2817	369.702	105.67	195.577	85.6646	294.18	150.49	239.683	182.732	204.752	349.898	148	343.195	82.75	88.7755	85.733	97.1264	90.4908	91.3858	86.3095	90	204.545	201.897	202.511	163.816	199.844	274.221	203.687	167.294
chr9	NTRK2	36.4599	29.9199	32.4067	35.4473	42.7885	32.8387	44.898	31.585	62.5628	33.5141	78.2477	36.3909	46.6578	54.5041	34.8387	80.9111	33.3333	31.7795	34.0829	34.8332	34.4847	32.0255	33.0806	29.3436	42.0664	50.495	46.3158	57.0698	45.2334	52.1015	44.2008	42.4006
chr9	NTRK2	101.888	20.7698	22.7015	101.306	20.8576	67.8333	31.3526	101.398	101.569	58.2812	101.716	100.717	25.7299	101.546	59.5052	61.6742	60.3235	101.153	61.6145	101.914	41.0294	22.3473	21.8019	60.0762	61.8771	23.8966	61.7594	61.37	28.1329	31.6775	79.9564	61.2185
chr9	NTRK2	32.4201	33.2542	35.7018	34.9869	70.3109	35.5677	57.2111	32.9752	109.173	56.6613	50.5882	56.7489	44.385	78.1415	47.2901	73.3333	37.4924	36.2357	34.447	33.1828	37.9217	33.9486	31.4815	35.7635	83.1426	70.4112	51.0417	38.8938	43.5299	44.9449	76.4032	49.5997
chr10	PTEN	61.69	67.0732	61.4098	59.144	126.792	60.6542	139.157	58.464	154.303	64.8649	200.281	75.3679	79.8759	143.073	86.2951	148.327	57.9137	62.6016	62.1843	68.4295	59.7867	54.6448	59.3423	60.6227	84.3195	128.075	92.4849	63.9582	113.734	126.367	99.6319	89.7054
chr10	FGFR2	20.9353	21.1457	20.4712	16.9188	34.695	19.666	20.4943	18.4095	18.7859	18.5239	20.9302	21.1765	17.011	18.6004	21.8329	22.5159	20.9814	21.2223	20.8261	17.4494	16.9922	18.5264	20.6197	19.5376	26.5903	17.1352	19.346	19.6478	19.5624	23.0457	36.4486	20.9691
chr11	FGF19	19.5745	19.6839	21.859	18.2199	42.3341	17.6625	15.1671	19.4273	19.4154	20.2654	20.6704	30.4348	20.8696	21.1196	18.612	20.2434	17.7989	20.9101	19.5397	20.3829	19.7734	17.3699	19.3284	18.3502	27.7778	17.1289	29.3655	18.2019	18.847	18.1408	18.9346	20.8842
chr11	CHEK1	22.4548	23.1633	22.9258	21.9052	25.8607	23.414	34.264	22.5813	25.4331	21.5636	48.4252	24.8982	26.5217	23.7276	39.5301	40.4015	26.178	24.5435	24.646	21.3598	25.2542	21.9337	22.8956	21.0358	35.9305	20.5503	37.6857	38.2184	22.6823	33.1554	22.8464	27.2899
chr11	CHEK1	22.6777	24.1516	24.0658	27.7167	44.3781	27.2503	47.57	25.5298	24.9857	30.1016	25.3226	25.9915	24.4253	27.5688	26.06	29.4382	26.9674	28.0561	28.4328	26.9504	28.139	26.4394	27.011	23.2645	41.6667	25.7985	27.2698	24.1051	40.6786	37.9354	27.2631	28.9423
chr11	CHEK1	31.165	52.7696	89.5833	53.0864	70.8108	31.4957	44.6378	53.1455	51.9507	48.2081	57.0011	42.5542	71.3063	89.07	33.0973	95.2594	29.5977	29.9112	61.1989	32.4443	89.8438	91.1916	59.2789	31.1512	46.8701	47.0274	66.129	86.1137	31.2153	61.3338	76.3946	56.6078
chr11	FLI1	77.2	51.7241	48.8217	50.8157	98.3018	50.8772	104.991	46.612	115.974	80.7097	172.746	79.7222	93.7316	173.02	70.8977	94.0994	49.0449	56.227	51.5552	57.7427	53.7058	46.4585	48.9062	51.1314	93.4125	215.934	129.205	99.187	90.0685	153.856	74.3648	86.4853
chr12	FGF6	32.2952	34.0215	32.9772	33.4117	68.9707	32.4519	74.7327	32.1808	101.564	79.6419	80.2949	61.8486	40.5545	93.4479	57.8858	59.8266	51.5864	32.9303	35.1743	65.772	36.553	35.0559	32.5502	31.714	59.2295	79.211	91.4792	49.3205	92.8269	74.8153	39.6232	55.6112
chr12	ETV6	24.0426	40.0949	24.8663	23.0508	44.6647	26.2308	68.3428	30.7479	116.956	45.0085	90.8602	28.8418	109.54	29.3727	42.58	33.9373	75.9936	26.1803	26.9711	28.0288	27.2184	48.6518	36.6244	25.3652	36.2854	70.5651	44.0572	26.7089	56.5386	66.8525	74.8756	46.776
chr12	ETV6	40.2655	38.651	36.2199	75.6646	130.977	39.1519	82.2878	95.997	107.974	92.327	188.11	105.83	75.803	136.647	39.5943	100.849	34.9	80.8462	39.7948	74.7299	60.0737	34.8609	34.8196	39.9635	108.427	108.84	79.3022	70.3001	88.0548	75.7648	101.899	78.0298
chr12	TSPAN31	54.5635	53.8414	52.4922	83.5685	166.857	53.4234	136.945	53.043	172.545	122.469	185.337	103.438	103.444	144.881	71.0784	152.744	54.1528	57.3408	56.6103	56.9021	56.2005	52.6909	49.6515	53.4811	106.049	177.888	149.321	108.562	143.728	161.593	198.579	103.014
chr12	MDM2	63.8699	56.5289	53.7646	30.3759	36.5782	51.8574	72.6453	84.4453	39.0678	61.9857	80.7531	56.0417	54.9327	84.1237	46.7111	78.1324	82.3988	81.9433	38.907	53.9162	37.6689	65.4746	31.1966	61.943	56.7164	74.5501	57.4453	58.0476	51.6291	68.2663	79.1739	59.7126
chr13	FLT1	108.038	104.894	24.4745	106.372	73.4634	106.735	112.186	68.4615	74.6579	36	100	28.5981	68.0108	127.639	78.0994	84.6774	28.0597	29.0439	67.6249	27.8334	70.3903	56.9675	67.3469	66.8286	77.8947	45.4887	70.5736	106.395	106.843	38.2413	87.051	72.5448
chr14	FOXA1	38.5294	39.607	39.0244	41.4505	77.7778	42.6043	73.8355	42.1471	92.4805	75.8201	93.0556	47.4114	56.8807	61.6367	42.9802	99.634	43.899	42.6806	42.0981	42.9119	40.8493	41.0887	39.4846	42.2432	75.6335	120.65	60.897	109.675	85.9642	65.8756	110.072	62.2225
chr14	TTC6	25.2604	25.3363	22.9072	23.5644	43.0701	22.6357	36.8399	24.9954	25.7431	24.3305	48.9744	26.7655	26.1194	51.2796	22.0703	22.8293	25.8186	25.6743	25.7799	25.6054	24.7436	24.384	22.9403	26.2895	27.7083	23.4043	23.6389	23.9532	26.8553	26.2796	22.1869	27.3543
chr14	TTC6	166.129	74.8634	98.4772	79.5652	300.124	78.8204	299.33	79.8056	218.23	291.005	336.538	171.626	258.482	255.882	134.006	287	84.7134	98.6765	86.7308	80.4786	137.773	82.2086	83.5987	85.1064	232.628	319.139	268.326	162.742	199.373	257.415	263.351	179.747
chr14	RAD51B	38.4951	38.4314	37.0436	39.3484	78.9818	38.0708	64.8245	39.1415	105.319	92.2598	64.4628	59.8825	58.3761	54.0552	77.354	76.4706	38.9403	36.9681	39.5822	39.3777	36.9965	35.7235	35.8603	37.6282	54.4146	72.7337	58.4115	54.8977	56.0323	67.364	43.3121	53.8955
chr15	NUTM1	71.6871	93.0089	50.0417	91.0321	150.131	69.5321	91.7279	78.8409	98.8764	91.5435	71.5116	55.0923	73.0316	74.6044	75.7669	91.3912	54.8734	88.1323	91.4824	55.7198	75.4615	82.0236	71.2101	67.0364	86.0585	96.4464	87.7865	101.839	66.7177	52.8522	118.815	81.4282
chr15	CHD2	25.7028	24.0775	27.3987	25.3262	25.1469	26.3187	25.5503	25.0174	23.7828	25.2336	21.7544	23.3744	25.9477	26.2264	27.1892	40.1615	23.9221	27.1866	25.0435	27.0863	26.7315	24.9716	24.4645	25.2934	28.6616	25.7477	24.1685	25.3931	22.2072	24.6186	23.5485	25.7179
chr16	PLCG2	49.8465	51.633	48.6842	49.6344	127.158	48.7372	91.0828	52.2377	151.032	108.056	159.954	82.4342	105.029	137.627	71.5953	121.854	51.4896	56.0946	53.2554	53.9661	54.4338	53.3292	52.4263	45.8465	79.1667	114.101	115.85	75.4464	75.0885	150.875	111.287	83.8468
chr17	DHX8	48.8372	27.5862	35.4839	37.1134	24.3243	28.8136	40.6091	25.9615	37.8173	27.5974	88.8889	41.8367	28.4281	48.2143	40.2299	39.5349	30.1724	39.3939	33.3333	42.6877	30.6122	22.4138	36.5169	30.5263	46.875	76.1364	46.3972	42.9012	44.7368	31.3846	42.4242	39.2835
chr17	RPS6KB1	51.8322	53.1298	52.7413	55.0686	212.527	52.8729	167.266	52.1072	111.386	90.5844	201.338	98.0791	118.809	132.176	79.7075	125.909	58.1501	57.8188	55.7162	53.9141	55.8034	52.6402	52.1655	51.6376	104.107	112.899	136.005	58.0016	131.8	86.0705	164.464	93.1202
chr17	RPS6KB1	35.7798	41.7827	41.6143	41.0184	106.69	41.6918	64.6799	40.8576	80.5031	67.688	84.5133	53.23	54.5455	102.273	58.8428	98.1424	42.444	42.6445	42.8181	43.1571	46.129	36.2183	42.5602	39.4027	59.799	89.9273	82.908	58.5093	85.3659	62.2336	75.9931	60.1278
chr17	RPS6KB1	21.7105	22.4013	24.5922	22.0299	41.3292	23.4419	25.8507	22.1431	81.7726	36.0617	48.4127	24.9207	27.0677	23.7332	24.5323	32.093	21.5038	24.2317	25.444	21.5705	23.5938	22.2079	23.3709	21.875	34.0404	40.144	28.3427	40.8532	36.0086	37.1179	66.941	31.269
chr18	-	61.4438	95.2906	72.3552	84.9876	195.642	64.4231	169.053	82.3864	240	179.153	290.838	154.677	191.807	280.091	172.383	196.795	65.1182	70.831	83.3646	115.742	94.5525	68.8514	65.2094	85.9044	205.096	229.811	195.291	165.261	248.389	108.675	245.804	147.717
chr19	DNAJB1	36.7947	59.0767	34.7558	30.7	56.2878	37.2581	29.8128	35.9317	62.4617	49.7083	102.426	54.8208	60.7381	56.463	59.4238	42.2394	38.189	39.2701	38.4417	34.2843	38.6123	38.662	34.844	38.0634	31.1508	89.1586	71.0526	23.0202	54.6005	81.1769	58.7248	48.9726
chr19	CCNE1	17.2691	14.3731	15.3846	15.7233	20.2797	19.0341	14.2251	17.2278	55.0633	17.6072	23.1293	44.3765	22.8758	62.7561	18.9095	23.1156	19.7917	16.9065	19.8821	18.315	18.3402	15.9509	18.136	19.1352	58.9595	34.918	19.3262	18.4834	17.1946	17.3984	19.8361	23.675
chr19	CCNE1	32.1759	38.6667	32.6797	40.1198	58.5923	34.8558	45.5224	36.3389	105.563	41.9954	146.108	59.8015	37.5758	60.3914	44.8413	64.9025	32.2539	39.2927	35.3383	35.5848	32.3988	34.1699	37.1901	32.4211	52.6749	67.8082	46.4981	72.7129	74.7344	46.0345	56.0606	50.8162
chr21	TMPRSS2	50.5063	51.31	47.7157	49.654	105.601	50	114.463	49.7288	111.4	111.58	65.2893	97.9827	71.8676	157.676	61.8483	144.755	45.4106	48.7528	53.8798	49.844	67.193	44.3763	45.4545	46.9663	120.219	104.386	84.5455	67.8255	104.46	79.9808	172.172	79.8982
chr21	TMPRSS2	263.673	275.433	283.086	294.558	820.66	412.585	878.456	208.633	977.56	791.492	741.343	596.833	749.286	912.376	623.688	702.985	472.36	515.804	468.14	320.102	557.983	293.443	477.092	307.447	704.156	914.395	735.242	396.552	704.4	776.307	754.452	578.404
chr22	BCR	68.0261	65.3435	69.3774	72.9894	153.799	60.8475	131.983	79.5524	165.808	119.482	145.283	125.479	120.774	143.128	102.623	115.649	77.7778	66.1017	63.8117	70.9719	69.9387	73.8754	68.8372	68.5714	113.121	120.85	113.761	88.7324	131.962	144.26	160.277	102.355
chr22	BCR	25.3165	23.467	25.7176	22.7839	27.5078	21.1719	24.8418	21.2761	75.641	24.752	50.8511	23.9716	41.33	24.011	25.0397	27.252	26.1321	21.9793	24.2075	23.1449	22.0948	21.6327	21.4035	21.7063	25.8475	21.7195	42.4597	24.9585	39.9563	48.0728	40.1727	29.3684
chr22	CHEK2	37.156	41.129	40.1506	41.4579	40.1681	41.4454	41.9223	38.1087	41.1017	39.2857	65	35.1001	56.6304	41.4815	39.0625	66.6137	41.8628	43.4911	42.7258	41.8699	40.989	40.9988	40.0498	37.9233	45.283	54.3243	54.5745	127.182	67.794	38.4279	37.3901	47.1194
chr22	EWSR1	44.3939	44.72	39.6991	47.7033	117.64	42.3913	85.5055	41.0729	114.626	90.9564	114.711	87.8103	84.1578	103.452	69.0657	111.314	44.1755	45.3907	45.1163	44.7664	47.2141	42.0582	43.5866	41.5725	92.9806	84.9772	69.6319	82.4184	110.043	125.095	104.461	72.9906
chr22	EWSR1	68.6623	71.7967	62.8232	70.3734	256.997	67.8729	218.393	74.1147	280.46	204.746	256.25	126.167	187.546	209.971	162.166	158.675	74.7953	77.5362	75.5851	74.4554	75.543	70.082	62.2707	74.6769	189.056	260.415	257.191	241.31	250.35	216.748	256.585	152.697
chr11	STT3A	90.4472	93.7133	89.9054	100.814	307.77	90.566	298.944	91.7794	304.933	254.225	524.182	210.857	188.352	316.452	181.648	290.398	96.6066	100.659	96.6122	104.022	92.1248	91.7391	88.4385	87.3393	243.408	392.498	278.501	205.496	329.569	228.472	371.608	201.357
chr13	HSPH1	133.066	86.9477	69.9153	67.3253	261.646	113.927	299.957	68.7279	260.585	177.857	290.625	173.518	205.423	212.456	182.498	218.871	69.7043	73.1378	72.0635	118.815	76.0228	66.0404	97.1117	134.067	199.914	263.191	185.211	210.204	218.327	167.214	162.815	159.264
chr14	SLC7AB	177.778	155.714	147.727	120.253	667.595	143.023	573.028	139.691	322.671	456.404	510.484	466.25	420.28	381.855	205.303	430.676	146.226	138.144	140.476	147.826	160	107.955	187.5	133.333	621.5	757.993	550.866	336.165	469.583	588.267	519.846	333.046
chr4	KIT	173.291	201.703	164.376	153.484	507.31	151.41	542.821	176.428	517.565	420.302	630.183	299.83	294.137	453.747	317.931	447.926	148.945	167.808	132.624	180.269	133.706	159.984	126.417	184.397	429.49	602.464	362.747	323.73	546.096	420.069	511.742	318.804

## Sheet: Values merged for MSS patients
MSS patients
		Mutated reads																				Total mutations
Chromosome	Gene	Patient_1	Patient_2	Patient_3	Patient_4	Patient_6	Patient_8	Patient_17	Patient_18	Patient_19	Patient_20	Patient_21	Patient_22	Patient_23	Patient_24	Standard deviation	Mean	Lowest Value	Highest Value			Patient_1	Patient_2	Patient_3	Patient_4	Patient_6	Patient_8	Patient_17	Patient_18	Patient_19	Patient_20	Patient_21	Patient_22	Patient_23	Patient_24	Standard deviation	Mean	Lowest Value	Highest Value
chr1	SPEN	18.9171	18.3673	18.8783	21.7926	19.2604	20.6578	18.1298	20.2538	19.7938	18.6655	18.4211	20.0927	19.5397	19.3309	0.977595	19.4358	18.1298	21.7926			19.5856	18.894	19.7797	22.6714	19.8767	21.2796	19.2748	20.9645	20.3093	19.5672	19.3906	20.8655	20.1715	19.6097	0.960476	20.16	18.894	22.6714
chr1	MYCL	22.2841	23.3436	24.6658	24.5783	36.7647	22.7316	22.8029	23.8898	26.0288	22.6054	21.5146	21.9355	22.843	24.7102	3.65388	24.3356	21.5146	36.7647			23.9554	24.8074	25.6016	26.506	37.8676	23.7949	24.5249	25.2389	27.7263	24.3774	23.2358	23.3333	24.3989	26.0274	3.55489	25.814	23.2358	37.8676
chr1	CHRM3	20.8861	18.8679	24.3243	19.6429	22.5806	18.4466	26.0163	17.9641	19.3133	15.4206	18.254	17.7778	21.2121	17.8744	2.74617	19.8986	15.4206	26.0163			22.1519	19.8113	25.4054	22.3214	22.5806	19.1748	28.4553	18.5629	20.1717	17.757	19.0476	19.4444	22.4242	19.8068	2.82132	21.2225	17.757	28.4553
chr1	AKT3	20.3965	21.9054	19.3501	23.5354	21.1696	20.1855	20.5611	19.2876	20.5479	22.3916	18.4793	21.558	20.8479	20.3973	1.26843	20.7581	18.4793	23.5354			21.3115	23.1367	20.6795	25.9091	22.3296	21.2398	21.7141	20.6518	21.4963	24.0176	19.1244	22.7959	22.0717	21.875	1.57244	22.0252	19.1244	25.9091
chr1	AKT3	19.1111	27.5	25.1429	22.0588	24.0933	22.7528	18.4314	27.0175	23.0392	22.623	25.2294	22.4816	25.8782	20.8	2.62395	23.2971	18.4314	27.5			21.7778	31	28.5714	23.7395	27.4611	24.5787	21.1765	29.8246	24.2647	25.6831	27.9817	24.0786	27.9859	22.9333	2.92841	25.7898	21.1765	31
chr2		76.2069	64.4886	77.1062	80.618	67.3267	78.2003	79.0749	76.9517	77.2277	77.0833	69.3333	75.9921	73.4694	76.1161	4.49935	74.9425	64.4886	80.618			163.793	161.648	162.271	173.596	164.851	169.899	172.687	173.234	166.997	159.896	140.667	160.317	157.143	163.17	8.13285	163.583	140.667	173.596
chr2	MYNC	61.2689	75.623	70.0511	70.4301	66.8241	65.7238	73.1774	67.9383	69.7982	77.9574	58.8235	69.1051	61.5898	70.9554	5.21515	68.519	58.8235	77.9574			78.9773	113.218	84.4412	87.5269	82.9988	81.8719	86.795	105.925	85.6242	114.638	79.8319	85.6534	80.6947	107.197	12.5084	91.0996	78.9773	114.638
chr2	DNMT3A	34.0095	34.9458	38.5402	33.7267	35.4167	37.4811	36.2751	39.3079	39.3746	38.2436	38.8689	37.2049	33.5979	37.2565	2.00348	36.7321	33.5979	39.3746			39.6181	42.1184	47.0944	40.559	42.2222	44.3677	44.3701	48.0171	47.2428	47.2144	47.1979	43.9832	38.9947	46.0008	2.96665	44.2144	38.9947	48.0171
chr2	EML4	57.3991	59.0018	60.6925	56.0895	61.0413	59.0472	62.1662	60.7348	60.7613	60.7952	58.4577	57.9149	58.3584	61.6188	1.72184	59.577	56.0895	62.1662			87.4439	85.918	86.8635	84.507	93.6266	85.7083	87.5371	94.0873	90.1814	88.7267	86.8988	84.4094	80.2711	91.3185	3.59571	87.6784	80.2711	94.0873
chr2	BCL2L11	71.8447	67.666	76.3938	76.9103	66.5899	74.4722	80.0434	70.9434	74.8591	77.5978	76.7442	70.4134	72	69.4683	3.88548	73.2819	66.5899	80.0434			130.906	136.188	141.281	135.382	109.677	137.284	156.399	132.075	135.738	153.171	141.324	127.132	139.867	128.816	10.8518	136.089	109.677	156.399
chr2	BCL2L11	57	60	71.9417	60.6267	79.1805	59.1837	61.7512	67.733	66.8571	71.3389	61.0599	81.6564	62.0654	63.0172	7.29745	65.958	57	81.6564			81	87.0652	96.8932	87.6022	137.209	86.6327	93.7788	91.9332	98.2857	111.192	93.4332	129.706	84.1513	92.5	16.1717	97.9559	81	137.209
chr2	PAX8	41.6427	37.338	55.3991	54.8499	55.9441	18.0544	42.5837	47.7117	60.7118	56.5015	57.9679	40.3194	52.8853	40.8907	11.0376	47.3429	18.0544	60.7118			51.7291	46.7609	68.5446	63.0485	70.6294	22.3449	55.1834	63.6156	80.6699	74.1486	73.4759	51.8962	65.3762	51.1134	14.3317	59.8955	22.3449	80.6699
chr2	PAX3	62.3171	55.2462	59.6007	61.4407	43.2512	75.2268	64.65	54.5581	60.1309	45.2078	43.9666	43.9847	45.1115	61.3752	9.47858	55.4334	43.2512	75.2268			78.2927	68.2405	72.8453	75.0605	53.3005	92.8129	93.75	70.5229	76.1845	55.7976	53.5944	54.6467	55.1887	76.6601	13.3017	69.7784	53.3005	93.75
chr2	PAX3	31.5369	28.5714	25.9901	39.1566	28.6458	30.454	26.2178	32.636	35.064	28.6	28.3912	29.6741	30.9222	27.1277	3.44738	30.2134	25.9901	39.1566			36.7265	32.5397	29.7855	45.7831	31.7708	34.2371	28.51	39.9582	39.7582	33.4	32.4921	33.6192	35.1718	30.8511	4.46233	34.6145	28.51	45.7831
chr2	PAX3	31.1228	28.8043	28.5961	26.6611	28.2304	28.7494	29.5396	29.9196	31.709	30.86	28.9898	27.619	27.7614	30.1824	1.39052	29.1961	26.6611	31.709			34.627	32.2251	31.9333	30.3196	31.6408	31.9778	33.3702	33.8494	35.3694	34.1203	32.3854	30.4233	32.0324	33.8298	1.45768	32.7217	30.3196	35.3694
chr2	PAX3	32.2073	30.2847	33.6125	33.0327	34.7017	31.0242	34.023	32.8566	34.5122	33.6154	32.4288	32.3883	30.1966	32.4645	1.36827	32.6677	30.1966	34.7017			37.8528	34.9439	39.3635	38.3878	40.0477	35.3392	40.4023	37.6379	40.1829	38.6256	38.3989	37.3998	35.1475	37.2512	1.74939	37.9272	34.9439	40.4023
chr2	PAX3	20.9756	18.6441	20.0448	19.6446	20.0188	20.1514	18.1132	18.6701	17.5615	19.2262	22	19.8204	20.0579	16.2969	1.39039	19.3732	16.2969	22			22.1463	19.8305	20.3247	19.8421	20.3947	21.0028	18.8679	19.6931	18.5682	20.0595	22.8571	20.6492	21.215	16.8089	1.44509	20.1614	16.8089	22.8571
chr3	PPARG	22.5873	22.6927	22.1173	20.0203	21.3956	20.7974	18.7653	23.2845	54.0619	22.6923	21.4937	20	24.3347	22.1918	8.44781	24.0311	18.7653	54.0619			24.3326	24.0247	24.0054	21.5447	22.722	21.8077	21.2103	25.3165	61.0574	24.5804	22.634	21.4533	25.3151	23.7443	9.82282	25.982	21.2103	61.0574
chr3	PPARG	15.1786	15.9709	15.6277	12.9426	14.5085	14.5356	16.4032	17.6569	14.3628	14.9148	15.8482	12.67	14.2009	14.1698	1.27903	14.9279	12.67	17.6569			15.5987	17.1359	16.1472	13.6752	15.3898	15.1079	16.996	18.5915	14.9625	15.6605	16.4062	13.0587	14.5662	15.124	1.3722	15.6015	13.0587	18.5915
chr3	PPARG	32.2617	31.2476	32.6281	31.4873	32.7712	34.0691	34.5877	32.9708	34.055	34.5473	34.1502	33.7736	35.0218	34.127	1.14099	33.407	31.2476	35.0218			37.1785	34.8944	36.9785	36.5111	38.2407	38.2078	39.0149	37.9334	39.2627	40.8286	38.7352	38.9673	39.6209	38.8053	1.42279	38.2271	34.8944	40.8286
chr3	PPARG	31.6754	32.1575	31.6579	31.2315	32.6062	31.5961	28.7596	32.363	32.1131	31.5453	33.7803	31.049	30.3111	30.9246	1.11902	31.555	28.7596	33.7803			36.1257	36.1772	35.5672	35.548	36.682	36.1274	32.7113	36.4018	36.368	34.5466	39.2734	34.3853	33.8012	35.4701	1.48628	35.6561	32.7113	39.2734
chr3	PPARG	32.2761	33.2711	33.6621	33.2492	32.4682	33.0068	37.6265	35.7331	33.9561	35.4411	32.4773	32.939	34.8352	33.8537	1.45914	33.914	32.2761	37.6265			37.2201	39.3204	39.1492	37.7104	37.1292	38.06	43.7008	40.8284	40.1839	39.3833	37.3112	38.8232	40.6523	39.8049	1.72838	39.2341	37.1292	43.7008
chr3	PPARG	27.6246	29.3122	25.6295	27.3866	25.4781	24.7445	27.7778	24.9645	27.6394	26.2692	28.7638	24.1172	25.2683	26.701	1.52391	26.5483	24.1172	29.3122			29.8515	32.2598	27.3381	30.1313	26.9809	28.5332	29.648	28.156	32.1767	28.8846	31.5789	26.1082	27.4146	29.8969	1.86377	29.2114	26.1082	32.2598
chr3	RAF1	88.1471	49.1176	46.1756	55.5118	53.0516	47.1505	52.2059	76.3852	57.4359	53.6193	50.495	48.9247	59.1453	52.9661	11.3353	56.4523	46.1756	88.1471			142.234	68.2353	67.847	76.7717	75.5869	66.3978	74.2647	113.72	84.7436	77.4799	73.5974	70.2957	81.1966	69.2797	20.3382	81.5465	66.3978	142.234
chr3	RAF1	36.4413	36.7041	31.0884	30.7471	35.5972	34.5093	35.3801	32.9489	36.7766	37.5239	36.8094	33.8095	34.9914	31.5989	2.19193	34.6376	30.7471	37.5239			41.2811	42.4469	35.9184	37.8352	41.452	40.5374	40.9357	37.8089	42.7322	45.2677	43.3892	38.5714	43.2247	37.0861	2.66637	40.6062	35.9184	45.2677
chr3	TGFBR2	25.8537	24.8528	25.2966	23.8744	25.9285	25.8999	26.7932	26.1462	26.7153	26.8915	23.9917	23.1148	23.5714	23.5266	1.2867	25.1755	23.1148	26.8915			27.6829	26.7373	26.9068	25.7109	27.3728	27.8676	28.481	27.3264	28.3877	28.9426	25.7997	24.3443	25.6633	25.1691	1.32408	26.8852	24.3443	28.9426
chr3	FOXP1	23.9526	24.3089	25.1174	24.1431	22.5771	24.3147	26.5943	24.4386	26.9085	23.4211	22.8875	25.2601	23.7793	21.7358	1.37226	24.2456	21.7358	26.9085			25.0455	26.2195	28.1019	26.0308	26.1013	26.4216	28.2225	25.6737	28.9117	25.2303	24.7706	26.788	25.4395	23.6981	1.3868	26.1897	23.6981	28.9117
chr3	ATR	22.0507	21.2851	21.7187	22.4517	20.7143	21.4964	21.2941	22.5257	21.1649	22.7985	20.0216	20.9796	20.6274	21.4961	0.756913	21.4732	20.0216	22.7985			23.2383	22.3695	22.837	23.594	22.0476	22.5424	22.7059	24.0866	22.3106	24.3996	21.1039	22.1687	21.7681	22.9921	0.862074	22.726	21.1039	24.3996
chr3	PIK3CA	18.3383	19.4268	19.8728	18.2898	22.0195	20.8786	23.1579	19.6762	22.0457	19.6663	19.8148	18.6667	19.633	18.5868	1.44415	20.0052	18.2898	23.1579			20.1347	21.9745	21.6216	19.2399	23.4793	22.2543	25.8947	22.2914	23.7339	21.5733	21.8519	19.4074	21.2844	20.2765	1.72228	21.787	19.2399	25.8947
chr3	TFRC	30.8209	30.3232	32.8411	32.6498	38.3634	31.5164	36.6928	33.9474	34.9284	32.7152	33.2031	34.5059	33.8942	33.4731	2.07478	33.5625	30.3232	38.3634			33.806	33.7452	36.2016	36.3565	42.8268	35.0284	41.7808	37.8289	39.1771	36.8212	37.6562	37.3534	38.4615	37.7844	2.50681	37.4877	33.7452	42.8268
chr4	TET2	19.5518	23.5907	23.6592	22.3827	21.3608	22.7929	23.0694	23.4818	24.0307	23.9837	21.8958	22.1575	22.3529	24.1193	1.21718	22.745	19.5518	24.1193			20.2548	24.749	25.017	23.3454	22.6266	23.9647	24.4466	24.8583	25.3475	25.2033	22.6718	23.2668	23.4454	25.7728	1.4095	23.9264	20.2548	25.7728
chr4	TET2	87.5302	72.2753	88.8146	89.3868	64.8585	85.9356	86.0814	87.3228	86.1755	86.4672	82.5413	91.9906	71.5655	88.3663	7.72255	83.5223	64.8585	91.9906			149.879	125.335	157.872	153.774	110.613	149.136	150.964	160.05	154.719	160.043	149.69	158.127	121.006	157.261	15.3484	147.033	110.613	160.05
chr5	PIK3R1	30.9603	34.2246	33.2031	31.1709	39.2241	32.371	30.0813	33.528	30.9491	33.3333	28.3582	29.0404	28.329	29.7697	2.79039	31.7531	28.329	39.2241			36.755	39.8396	41.7969	36.2342	45.9052	38.6181	36.1789	38.9019	34.8006	37.6812	33.5821	32.5758	31.4621	34.0461	3.72129	37.027	31.4621	45.9052
chr5	FGF1	19.4429	18.6064	19.5733	16.0176	19.1995	19.0658	21.6758	21.1098	19.5393	20.4179	19.7312	18.3583	19.1304	21.5546	1.39092	19.5302	16.0176	21.6758			20.3343	19.209	20.7467	16.7855	20.4206	19.9634	22.9508	22.7008	20.8715	22.2141	20.6452	19.2439	19.8261	22.6037	1.60551	20.6083	16.7855	22.9508
chr6	E2F3	77.7613	78.2038	75.2125	75.6057	73.8567	75.3201	77.6664	75	77.1429	74.7909	74.7238	75.5501	75.6893	75	1.27686	75.8231	73.8567	78.2038			91.401	92.437	88.4797	90.6433	89.0785	89.1717	92.7985	91.0068	91.9196	88.7097	88.3978	88.9568	91.5901	87.641	1.64209	90.1594	87.641	92.7985
chr6	E2F3	20.0592	18.93	21.4859	19.5055	18.2904	18.6104	20.0355	18.2973	20.086	19.4121	20.6694	18.822	18.0693	20.071	0.966954	19.4532	18.0693	21.4859			21.9837	19.7531	23.0924	20.3846	18.9589	19.7165	21.4539	20.027	21.6011	21.4329	21.7736	20.0384	19.3069	20.7223	1.14186	20.7318	18.9589	23.0924
chr6	ROS1	65.4711	65.5035	60.5682	61.2322	61.3333	66.1231	70.8241	60.7786	66.8219	66.101	58.3151	63.8928	71.6402	70.479	4.01119	64.9346	58.3151	71.6402			95.7915	91.6437	91.5392	88.0553	88.5926	105.824	100.891	90.4517	95.6151	96.6851	83.1951	91.1656	115.661	98.1062	7.92277	95.2298	83.1951	115.661
chr6	MYB	50.6007	51.7934	52.0167	53.0182	52.4247	49.3153	51.0063	52.215	51.3657	53.5861	53.1167	61.9026	50.7068	50.3879	2.87639	52.3897	49.3153	61.9026			70.4594	68.5796	69.4019	69.1636	68.096	63.6106	69.3082	71.777	68.2853	73.668	72.9443	78.945	66.0111	65.6711	3.68309	69.7086	63.6106	78.945
chr6	MYB	25.9603	23.6842	24.6845	21.5686	23.3633	24.7098	24.8304	25.5792	24.2205	26.2613	20.7226	22.1289	23.8444	24.8062	1.56945	24.026	20.7226	26.2613			27.6952	25.8882	27.2086	23.1618	24.9591	26.4329	26.73	27.3166	26.1217	28.2432	22.2222	24.0094	25.5393	26.3566	1.67418	25.8489	22.2222	28.2432
chr6	MYB	50.2395	79.53	21.1287	51.6645	80.7466	80.6814	24.2514	50.1079	80.3419	80.9001	55.2795	49.2576	78.6524	51.7522	20.1657	59.6095	21.1287	80.9001			57.637	91.713	23.1151	58.2586	93.9587	91.4079	25.9205	57.1429	91.3309	93.1963	62.4845	56.5066	89.8629	59.0057	23.589	67.9672	23.1151	93.9587
chr7	ETV1	51.5025	48.8406	58.2126	45.3229	45.2573	59.9787	57.3295	43.0818	43.5294	46.0338	44.6493	45.0097	42.1363	57.0621	6.14724	49.139	42.1363	59.9787			64.8164	61.8841	69.9448	55.0111	55.6004	74.3501	69.0131	53.7736	55.1373	55.6118	55.1459	53.5321	52.1547	69.774	7.36224	60.4107	52.1547	74.3501
chr7	ETV1	90.5077	90.1429	95.9752	91.2226	78.0597	96.1684	75.5	86.2069	72.8125	90.3803	76.0606	90.7197	58.5678	87.8049	10.2478	84.2949	58.5678	96.1684			157.726	154.286	217.802	161.129	136.716	210.334	134.167	156.992	121.25	168.121	129.545	157.955	88.1074	151.742	31.8873	153.277	88.1074	217.802
chr7	ETV1	41.996	32.7771	30.0867	61.1176	94.1854	59.6316	65.9587	32.3529	31.9869	61.9249	63.2939	64.0339	64.4518	92.4123	20.1404	56.8721	30.0867	94.1854			48.8636	36.7443	33.8893	72.0605	114.929	71.2249	80.3398	37.2695	36.3933	74.0397	75.0269	75.4576	77.2979	112.241	25.3742	67.5555	33.8893	114.929
chr7	ETV1	10.8383	10.0972	13.1094	11.9964	12.8777	12.0509	11.7866	13.7343	12.1253	13.8009	10.5541	11.0793	10.3448	11.794	1.15796	11.8707	10.0972	13.8009			11.0778	10.6956	13.3261	12.1755	13.1655	12.4695	12.2208	14.0934	12.4659	13.9819	10.8179	11.7479	10.4637	12.1262	1.12636	12.202	10.4637	14.0934
chr7	ETV1	23.6388	59.9797	20.409	20.8247	21.4509	21.8639	36.5875	23.3254	22.205	26.5086	21.8467	21.1585	21.8315	21.2821	10.2476	25.9223	20.409	59.9797			25.9074	66.9368	21.6611	22.9381	23.4342	23.3982	38.7863	25.4187	23.8199	28.5201	23.2481	22.7791	23.5317	22.5838	11.5515	28.0688	21.6611	66.9368
chr7	ETV1	23.9789	25.3021	25.7683	53.7634	26.7123	56.5421	26.4624	29.1713	25.1272	30.5907	25.7942	26.702	25.0727	26.3593	10.1972	30.5248	23.9789	56.5421			26.614	28.0211	28.9598	62.3656	28.9384	64.4299	29.805	32.4188	28.0773	34.2827	29.0978	30.2387	27.6431	29.7872	12.0177	34.3342	26.614	64.4299
chr7	ETV1	44.2411	44.7465	46.5413	46.2211	45.5496	45.7517	48.3815	47.4893	48.1458	47.333	48.1986	45.5731	45.6155	53.0838	2.12219	46.9194	44.2411	53.0838			56.5642	57.5013	59.0994	57.1518	56.9117	57.0869	62.4277	60.1401	62.7098	60.4277	62.1709	56.9932	58.1506	70.0128	3.53919	59.8106	56.5642	70.0128
chr7	ETV1	22.3711	19.346	18.7879	21.327	17.3684	21.1224	21.2658	24.4323	23.6822	20.5224	22.6164	18.7309	20.873	22.3247	1.91951	21.0551	17.3684	24.4323			24.2268	20.9809	20.303	22.7488	17.7895	22.6786	24.3038	25.6131	25.5157	22.1393	24.612	20.2599	22.5397	23.9852	2.16687	22.6926	17.7895	25.6131
chr7	ETV1	22.0615	25.4132	24.0232	30.6452	25.5814	22.9856	24.2782	24.767	27.7876	24.8705	24.2857	21.4901	24.4695	22.6812	2.2571	24.6671	21.4901	30.6452			23.1465	27.2727	24.6744	33.0108	26.4673	24.0568	26.378	25.5659	29.1445	26.6839	25.8929	22.5369	25.5305	23.4058	2.59536	25.9834	22.5369	33.0108
chr7	ETV1	75.2106	75.7778	51.8966	53.5231	58.7669	77.9103	77.6536	60.6148	78.5679	39.4657	39.6005	57.6527	56.0521	76.3295	13.5852	62.7873	39.4657	78.5679			88.1468	90.963	62.2845	65.8363	73.6673	92.1084	95.2514	75.7925	97.6465	47.3072	47.8261	69.9841	66.3873	90.6674	16.3178	75.9906	47.3072	97.6465
chr7	ETV1	84.1834	84.7205	50.4453	49.57	53.381	83.2773	82.2793	53.4277	82.194	17.7266	19.7174	50.1284	51.1816	83.6462	22.6075	60.4199	17.7266	84.7205			93.0963	93.7888	55.6275	55.2211	59.4928	92.5356	90.3162	58.6438	92.6073	18.5612	21.0074	55.0942	56.0323	92.836	25.4037	66.7758	18.5612	93.7888
chr7	ETV1	100	100	63.0077	64.5897	69.3233	100	100	70.4403	99.7936	28.3784	27.2431	65.1715	63.674	100	24.9627	75.1158	27.2431	100			100.6	100.617	65.5706	67.6292	71.1278	101.145	101.196	74.2138	100.413	32.3285	29.2007	66.9657	66.2983	101.16	24.1591	77.0333	29.2007	101.196
chr7	EGFR	54.0698	25.0598	20.8469	54.5213	22.8342	67.9674	27.0344	25.569	100	22.7345	27.2452	56.3022	25.4114	100	27.0522	44.9711	20.8469	100			62.0349	27.7291	21.987	59.9069	24.385	68.9922	28.509	27.7325	101.377	24.4038	29.3643	57.3816	26.7667	101.196	27.1631	47.269	21.987	101.377
chr7	EGFR	23.8167	23.9514	22.0766	24.4774	25.7022	25.029	23.7205	25.3348	21.8145	23.9331	23.8832	23.8222	24.1461	24.4228	1.02833	24.0093	21.8145	25.7022			26.0706	25.9382	23.6391	25.784	27.6685	26.585	25.4921	28.2271	23.5984	25.3172	26.1168	25.2444	25.4744	25.5516	1.20993	25.7648	23.5984	28.2271
chr7	CDK6	41.5553	40.6706	42.3091	41.5236	40.0621	41.2824	42.4786	42.224	40.6207	43.6321	44.1473	42.9609	40.6531	42.711	1.16985	41.9165	40.0621	44.1473			51.2882	49.4321	51.0987	50.4292	47.0497	49.5093	52.4359	51.9032	47.8165	51.9879	52.5732	51.0101	48.6531	51.1829	1.65939	50.455	47.0497	52.5732
chr7	BRAF	58.2011	59.1837	62.5	64.7059	53.9683	54.9618	61.6667	64.8305	60.6897	64.2308	56.7164	58.2677	55.0562	56.9444	3.6001	59.4231	53.9683	64.8305			73.0159	93.8776	101.667	85.2941	74.6032	78.117	100.833	91.9492	91.7241	95.7692	89.5522	84.6457	84.2697	79.1667	8.80911	87.4632	73.0159	101.667
chr8	NRG1	25.0365	24.6709	24.0885	23.8426	25.3049	22.5261	23.1682	26.1224	23.9893	24.6704	20.4117	21.1892	21.2474	24.5711	1.64438	23.6314	20.4117	26.1224			27.3723	26.3881	25.7812	25.2315	26.6768	23.9397	24.843	28.3163	25.9864	26.403	22.6415	22.0541	22.3044	26.6544	1.86807	25.3281	22.0541	28.3163
chr8	PRKDC	20.2439	22.9282	20.2624	19.5925	21.281	19.3085	21.5447	21.5309	21.8954	20.197	20.6818	22.0333	20.0339	20.0584	1.01259	20.828	19.3085	22.9282			20.5691	24.1713	20.8455	20.6113	21.281	19.8912	22.5203	22.2471	23.366	20.8128	21.2121	22.5538	20.3725	20.4479	1.22419	21.493	19.8912	24.1713
chr8	CASC11	25.0865	28.2583	27.6547	25.4717	26.2889	27.2138	28.2164	27.6373	29.1498	30.8917	27.5518	26.7334	25.1576	28.7183	1.56612	27.4307	25.0865	30.8917			26.4706	30.9242	31.5126	28.9757	29.1494	30.1158	30.4581	32.0087	32.2267	34.7589	30.6216	29.01	29.319	31.318	1.87905	30.4907	26.4706	34.7589
chr8	CASC11	81.6631	74.2012	69.0476	80.4078	92.3785	70.435	75.9762	74.1784	71.409	72.5362	81.3684	70.9725	80.2111	71.8211	6.13826	76.1862	69.0476	92.3785			138.06	120.828	107.57	139.007	174.577	112.461	120.374	125.404	117.921	115.87	147.053	110.265	141.161	112.877	17.9083	127.388	107.57	174.577
chr8	CASC11	98.6979	48.7512	75.8993	71.6255	47.4478	46.2484	49.6626	51.475	50.6375	50.5068	73.5154	79.7619	46.9202	47.5939	16.067	59.9102	46.2484	98.6979			162.587	60.5894	106.52	137.373	60.792	57.639	61.6734	66.8306	65.6952	66.2162	133.379	157.106	58.1749	59.5467	39.0691	89.5801	57.639	162.587
chr9	NTRK2	18.9435	20.7058	19.3606	20.3288	18.9504	21.852	20.6334	20.7375	23.7046	22.4638	20.8298	22.1807	20.0675	22.1383	1.35072	20.9212	18.9435	23.7046			20.7195	22.4235	20.974	22.2534	20.6025	23.6935	22.5048	22.0856	26.355	24.3338	23.1394	23.6772	21.1355	24.6949	1.61551	22.7566	20.6025	26.355
chr9	NTRK2	69.75	68.2353	61.0465	60.5634	73.7113	65.5083	68.25	67.3469	68.7173	64.4828	68.7117	63.2959	63.6905	73.75	3.93973	66.9328	60.5634	73.75			94.25	89.4118	89.5349	80.2817	105.67	85.6646	82.75	88.7755	85.733	97.1264	90.4908	91.3858	86.3095	90	6.06963	89.8132	80.2817	105.67
chr9	NTRK2	31.2153	26.2689	29.0556	31.9366	29.4194	28.4688	29.8246	28.1488	30.3233	30.5106	30.4077	28.8017	29.9104	26.3952	1.5801	29.3348	26.2689	31.9366			36.4599	29.9199	32.4067	35.4473	32.8387	31.585	33.3333	31.7795	34.0829	34.8332	34.4847	32.0255	33.0806	29.3436	1.93614	32.9729	29.3436	36.4599
chr9	NTRK2	100	19.5562	21.568	100	66.2778	100	59.2769	99.9603	60.1446	99.7297	39.6691	21.3826	20.7118	59.051	32.2088	61.952	19.5562	100			101.888	20.7698	22.7015	101.306	67.8333	101.398	60.3235	101.153	61.6145	101.914	41.0294	22.3473	21.8019	60.0762	32.4078	63.2969	20.7698	101.914
chr9	NTRK2	28.1963	28.3254	30.8631	31.7232	30.9166	29.2698	32.2936	31.1262	29.7619	28.9906	32.1862	30.0963	28.8699	31.8227	1.38172	30.3173	28.1963	32.2936			32.4201	33.2542	35.7018	34.9869	35.5677	32.9752	37.4924	36.2357	34.447	33.1828	37.9217	33.9486	31.4815	35.7635	1.83312	34.6699	31.4815	37.9217
chr10	PTEN	47.8399	50.5629	45.9976	47.9572	47.1963	46.2405	44.0288	47.2561	48.327	51.7628	46.0777	42.7596	45.8894	49.1453	2.28789	47.2172	42.7596	51.7628			61.69	67.0732	61.4098	59.144	60.6542	58.464	57.9137	62.6016	62.1843	68.4295	59.7867	54.6448	59.3423	60.6227	3.39079	60.9972	54.6448	68.4295
chr10	FGFR2	19.9281	20.5092	19.6859	15.956	18.3673	17.528	19.4585	20.0134	19.8953	16.8048	16.2109	17.5894	19.3376	18.3815	1.4565	18.5476	15.956	20.5092			20.9353	21.1457	20.4712	16.9188	19.666	18.4095	20.9814	21.2223	20.8261	17.4494	16.9922	18.5264	20.6197	19.5376	1.53929	19.5501	16.9188	21.2223
chr11	FGF19	19.1489	18.3429	20.4487	17.1728	17.2116	18.3666	17.3234	19.9885	18.1172	19.482	19.1555	16.6667	17.5266	17.6207	1.11752	18.3266	16.6667	20.4487			19.5745	19.6839	21.859	18.2199	17.6625	19.4273	17.7989	20.9101	19.5397	20.3829	19.7734	17.3699	19.3284	18.3502	1.24086	19.2772	17.3699	21.859
chr11	CHEK1	20.4023	21.3418	21.0699	20.1644	21.5776	21.0834	23.9791	22.6077	23.0205	19.8525	23.2203	20.5737	21.4927	19.757	1.27	21.4388	19.757	23.9791			22.4548	23.1633	22.9258	21.9052	23.414	22.5813	26.178	24.5435	24.646	21.3598	25.2542	21.9337	22.8956	21.0358	1.45083	23.1637	21.0358	26.178
chr11	CHEK1	21.5438	22.9176	22.6831	25.641	25.1541	24.1755	25.8157	25.6179	26.791	24.5648	26.1211	24.9173	24.9788	21.6942	1.59253	24.4726	21.5438	26.791			22.6777	24.1516	24.0658	27.7167	27.2503	25.5298	26.9674	28.0561	28.4328	26.9504	28.139	26.4394	27.011	23.2645	1.84552	26.1895	22.6777	28.4328
chr11	CHEK1	27.1822	46.1333	79.3889	46.3438	28.7845	47.2705	27.1073	27.3585	53.1794	29.0337	79.8438	78.5822	52.7894	27.2894	19.6601	46.449	27.1073	79.8438			31.165	52.7696	89.5833	53.0864	31.4957	53.1455	29.5977	29.9112	61.1989	32.4443	89.8438	91.1916	59.2789	31.1512	22.6437	52.5616	29.5977	91.1916
chr11	FLI1	59.9556	42.7586	41.4447	42.5775	41.3078	39.608	40.1136	44.8755	42.9577	46.379	43.8997	39.147	41.0417	42.4651	4.96065	43.4665	39.147	59.9556			77.2	51.7241	48.8217	50.8157	50.8772	46.612	49.0449	56.227	51.5552	57.7427	53.7058	46.4585	48.9062	51.1314	7.41084	52.9159	46.4585	77.2
chr12	FGF6	29.2765	29.9222	29.0242	29.3703	29.5673	28.8879	44.6937	29.4639	30.9033	56.3618	31.8561	31.6201	29.0047	28.5898	7.64479	32.753	28.5898	56.3618			32.2952	34.0215	32.9772	33.4117	32.4519	32.1808	51.5864	32.9303	35.1743	65.772	36.553	35.0559	32.5502	31.714	9.32031	37.0482	31.714	65.772
chr12	ETV6	21.773	27.758	22.4599	21.1864	23.0024	25.107	45.469	23.2833	23.9386	24.8077	23.2082	34.3494	26.8846	21.5803	6.30369	26.0577	21.1864	45.469			24.0426	40.0949	24.8663	23.0508	26.2308	30.7479	75.9936	26.1803	26.9711	28.0288	27.2184	48.6518	36.6244	25.3652	13.7637	33.1476	23.0508	75.9936
chr12	ETV6	35.1327	33.5118	31.5512	62.3722	33.0375	79.7835	30.1	64.3846	33.6933	62.2449	50	29.9509	30.01	35.5839	16.0979	43.6683	29.9509	79.7835			40.2655	38.651	36.2199	75.6646	39.1519	95.997	34.9	80.8462	39.7948	74.7299	60.0737	34.8609	34.8196	39.9635	20.3795	51.8527	34.8196	95.997
chr12	TSPAN31	44.1468	44.6967	42.5623	64.7177	44.1081	42.7597	43.6462	46.1675	45.0567	45.3338	45.7784	42.7201	42.1839	44.0156	5.44406	45.5638	42.1839	64.7177			54.5635	53.8414	52.4922	83.5685	53.4234	53.043	54.1528	57.3408	56.6103	56.9021	56.2005	52.6909	49.6515	53.4811	7.82555	56.283	49.6515	83.5685
chr12	MDM2	56.25	48.4298	48.6744	27.0677	44.5765	76.0048	76.0125	73.6887	34.1574	47.7231	32.2635	57.4966	27.7778	54.4563	16.1506	50.3271	27.0677	76.0125			63.8699	56.5289	53.7646	30.3759	51.8574	84.4453	82.3988	81.9433	38.907	53.9162	37.6689	65.4746	31.1966	61.943	17.4956	56.735	30.3759	84.4453
chr13	FLT1	94.3853	93.9765	22.485	93.9677	95.3196	60.602	25.194	26.3839	59.7536	24.9868	62.1131	51.1191	59.4169	59.364	26.4424	59.2191	22.485	95.3196			108.038	104.894	24.4745	106.372	106.735	68.4615	28.0597	29.0439	67.6249	27.8334	70.3903	56.9675	67.3469	66.8286	30.0733	66.6479	24.4745	108.038
chr14	FOXA1	33.1373	33.9738	32.6617	36.2028	38.4956	36.1332	37.0266	35.8365	35.9391	37.3563	34.988	35.0858	33.4996	36.2334	1.62302	35.4693	32.6617	38.4956			38.5294	39.607	39.0244	41.4505	42.6043	42.1471	43.899	42.6806	42.0981	42.9119	40.8493	41.0887	39.4846	42.2432	1.56932	41.3299	38.5294	43.899
chr14	TTC6	23.5026	23.6173	21.8417	21.9802	21.7054	23.954	23.9924	24.0759	24.2768	24.3049	23.4615	23.0493	22.5142	25.1347	0.999786	23.3865	21.7054	25.1347			25.2604	25.3363	22.9072	23.5644	22.6357	24.9954	25.8186	25.6743	25.7799	25.6054	24.7436	24.384	22.9403	26.2895	1.17964	24.7096	22.6357	26.2895
chr14	TTC6	80.3226	53.5519	65.2284	61.7391	57.3727	56.9114	62.4204	68.6765	59.8077	59.9496	71.6157	59.816	60.3503	60.4506	6.62005	62.7295	53.5519	80.3226			166.129	74.8634	98.4772	79.5652	78.8204	79.8056	84.7134	98.6765	86.7308	80.4786	137.773	82.2086	83.5987	85.1064	25.093	94.0676	74.8634	166.129
chr14	RAD51B	33.4466	33.5574	32.3322	33.4586	32.9909	34.1005	33.3053	33.2447	34.5742	33.3691	31.3579	31.5434	31.7706	33.2194	0.907027	33.0193	31.3579	34.5742			38.4951	38.4314	37.0436	39.3484	38.0708	39.1415	38.9403	36.9681	39.5822	39.3777	36.9965	35.7235	35.8603	37.6282	1.24549	37.972	35.7235	39.5822
chr15	NUTM1	59.4997	77.0048	40.875	77.3046	57.2361	65.3961	44.2824	73.249	76.2679	45.3085	60.9121	67.3862	58.7766	56.8767	11.7456	61.4554	40.875	77.3046			71.6871	93.0089	50.0417	91.0321	69.5321	78.8409	54.8734	88.1323	91.4824	55.7198	75.4615	82.0236	71.2101	67.0364	13.6307	74.2916	50.0417	93.0089
chr15	CHD2	23.8956	22.9705	24.9467	23.191	24.1302	23.3607	21.6968	25	22.7795	24.611	24.5443	22.81	22.8861	23.6502	0.92998	23.6052	21.6968	25			25.7028	24.0775	27.3987	25.3262	26.3187	25.0174	23.9221	27.1866	25.0435	27.0863	26.7315	24.9716	24.4645	25.2934	1.11494	25.6101	23.9221	27.3987
chr16	PLCG2	41.682	40.9798	41.9079	41.4991	40.1365	43.2416	42.5518	46.2098	44.4055	44.796	44.543	41.6769	42.3882	37.8549	2.06132	42.4195	37.8549	46.2098			49.8465	51.633	48.6842	49.6344	48.7372	52.2377	51.4896	56.0946	53.2554	53.9661	54.4338	53.3292	52.4263	45.8465	2.63707	51.5439	45.8465	56.0946
chr17	DHX8	44.186	25.2874	27.4194	34.0206	27.1186	22.1154	27.5862	34.3434	28.1609	33.9921	27.551	20.6897	29.7753	28.4211	5.66796	29.3334	20.6897	44.186			48.8372	27.5862	35.4839	37.1134	28.8136	25.9615	30.1724	39.3939	33.3333	42.6877	30.6122	22.4138	36.5169	30.5263	6.78977	33.5323	22.4138	48.8372
chr17	RPS6KB1	43.5873	44.2813	43.7452	44.9314	42.9282	42.8355	46.4424	46.1508	45.8978	44.6809	43.5161	43.2203	42.7301	42.8571	1.2499	44.1289	42.7301	46.4424			51.8322	53.1298	52.7413	55.0686	52.8729	52.1072	58.1501	57.8188	55.7162	53.9141	55.8034	52.6402	52.1655	51.6376	2.10154	53.9713	51.6376	58.1501
chr17	RPS6KB1	32.1101	34.8189	35.157	35.9264	36.5559	33.6974	35.541	37.5657	37.4113	36.4953	38.3871	31.3264	37.7462	34.5857	2.02059	35.5232	31.3264	38.3871			35.7798	41.7827	41.6143	41.0184	41.6918	40.8576	42.444	42.6445	42.8181	43.1571	46.129	36.2183	42.5602	39.4027	2.59717	41.2942	35.7798	46.129
chr17	RPS6KB1	20.8134	21.7343	23.0832	20.4776	21.7422	21.2814	20.2256	23.2861	24.556	20.246	22.4479	20.8763	22.391	20.8022	1.24932	21.7116	20.2256	24.556			21.7105	22.4013	24.5922	22.0299	23.4419	22.1431	21.5038	24.2317	25.444	21.5705	23.5938	22.2079	23.3709	21.875	1.20503	22.8655	21.5038	25.444
chr18	-	46.9237	63.7275	50.5019	61.5385	45.8333	57.4716	46.2103	50.537	57.9194	73.0832	63.3268	48.2803	48.6453	58.4997	7.99058	55.1785	45.8333	73.0832			61.4438	95.2906	72.3552	84.9876	64.4231	82.3864	65.1182	70.831	83.3646	115.742	94.5525	68.8514	65.2094	85.9044	14.8501	79.3186	61.4438	115.742
chr19	DNAJB1	32.6221	52.3429	31.5681	26.4372	33.2647	32.1048	34.4488	34.5914	33.9581	31.4815	34.6928	34.7887	31.8512	34.0568	5.46334	34.1578	26.4372	52.3429			36.7947	59.0767	34.7558	30.7	37.2581	35.9317	38.189	39.2701	38.4417	34.2843	38.6123	38.662	34.844	38.0634	6.2115	38.206	30.7	59.0767
chr19	CCNE1	16.0643	13.7615	14.3236	15.4088	18.4659	16.3682	18.9583	14.7482	18.8103	17.9487	17.418	15.3374	16.3728	17.4793	1.63011	16.5332	13.7615	18.9583			17.2691	14.3731	15.3846	15.7233	19.0341	17.2278	19.7917	16.9065	19.8821	18.315	18.3402	15.9509	18.136	19.1352	1.64753	17.5335	14.3731	19.8821
chr19	CCNE1	29.3981	33.3333	28.6492	34.7305	31.0096	32.1878	28.3679	34.3811	30.9774	30.4778	29.9065	30.1158	32.2314	27.8947	2.08097	30.9758	27.8947	34.7305			32.1759	38.6667	32.6797	40.1198	34.8558	36.3389	32.2539	39.2927	35.3383	35.5848	32.3988	34.1699	37.1901	32.4211	2.66309	35.249	32.1759	40.1198
chr21	TMPRSS2	40.5063	40.8297	39.3401	42.7336	43.0876	42.3029	37.6812	39.6825	43.4919	41.6537	54.2105	36.8098	41.2121	39.1011	3.9809	41.6174	36.8098	54.2105			50.5063	51.31	47.7157	49.654	50	49.7288	45.4106	48.7528	53.8798	49.844	67.193	44.3763	45.4545	46.9663	5.3594	50.0566	44.3763	67.193
chr21	TMPRSS2	80.8163	78.5467	86.0534	90.4762	94.2177	67.3861	98.1366	95.9441	93.5976	87.7863	100	80.3279	94.6215	82.6241	8.81222	87.8953	67.3861	100			263.673	275.433	283.086	294.558	412.585	208.633	472.36	515.804	468.14	320.102	557.983	293.443	477.092	307.447	107.478	367.881	208.633	557.983
chr22	BCR	50.8972	47.9389	52.6048	51.8968	46.9492	61.648	56.9892	50.339	51.2346	54.3478	51.5337	53.9792	51.1628	53.6364	3.52829	52.5113	46.9492	61.648			68.0261	65.3435	69.3774	72.9894	60.8475	79.5524	77.7778	66.1017	63.8117	70.9719	69.9387	73.8754	68.8372	68.5714	4.94351	69.7159	60.8475	79.5524
chr22	BCR	24.774	21.934	23.7658	21.6759	19.7656	20.1665	24.2453	20.8861	23.0067	21.8492	21.0245	20.4082	20.9942	20.8423	1.51012	21.8099	19.7656	24.774			25.3165	23.467	25.7176	22.7839	21.1719	21.2761	26.1321	21.9793	24.2075	23.1449	22.0948	21.6327	21.4035	21.7063	1.65986	23.0024	21.1719	26.1321
chr22	CHEK2	31.8807	35.4839	33.877	35.7631	36.8732	33.948	36.131	36.9083	36.6685	35.3659	35.9341	34.6109	33.0846	30.9255	1.79469	34.8182	30.9255	36.9083			37.156	41.129	40.1506	41.4579	41.4454	38.1087	41.8628	43.4911	42.7258	41.8699	40.989	40.9988	40.0498	37.9233	1.76874	40.6684	37.156	43.4911
chr22	EWSR1	37.3737	37.4947	34.977	40.1435	36.8478	35.1215	38.1997	37.05	37.5581	38.3645	39.9804	36.3535	36.6013	35.8384	1.49395	37.2789	34.977	40.1435			44.3939	44.72	39.6991	47.7033	42.3913	41.0729	44.1755	45.3907	45.1163	44.7664	47.2141	42.0582	43.5866	41.5725	2.19866	43.8472	39.6991	47.7033
chr22	EWSR1	51.2629	53.9728	44.724	52.6786	51.4563	55.1152	56.4149	55.5556	54.6408	53.9274	52.856	54.0984	48.0349	53.349	3.00082	52.7205	44.724	56.4149			68.6623	71.7967	62.8232	70.3734	67.8729	74.1147	74.7953	77.5362	75.5851	74.4554	75.543	70.082	62.2707	74.6769	4.55932	71.4706	62.2707	77.5362
chr11	STT3A	61.1111	64.1011	66.6877	65.412	61.2758	67.9116	60.5956	63.9311	67.1981	65.1936	68.945	68.1522	63.2558	64.5244	2.6086	64.8782	60.5956	68.945			90.4472	93.7133	89.9054	100.814	90.566	91.7794	96.6066	100.659	96.6122	104.022	92.1248	91.7391	88.4385	87.3393	4.89043	93.9119	87.3393	104.022
chr13	HSPH1	88.1758	61.1674	52.6554	50.1059	78.5433	51.6908	50.9958	54.2636	53.8889	77.8329	54.8938	50.2989	69.2497	88.6567	13.9584	63.0299	50.1059	88.6567			133.066	86.9477	69.9153	67.3253	113.927	68.7279	69.7043	73.1378	72.0635	118.815	76.0228	66.0404	97.1117	134.067	24.5013	89.0623	66.0404	134.067
chr14	SLC7AB	85.1852	85.7143	84.0909	75.9494	76.7442	81.4433	88.6792	86.0825	80.1587	82.6087	75.3846	67.0455	100	77.7778	7.4019	81.9189	67.0455	100			177.778	155.714	147.727	120.253	143.023	139.691	146.226	138.144	140.476	147.826	160	107.955	187.5	133.333	19.7128	146.118	107.955	187.5
chr4	KIT	83.038	87.3479	81.9942	76.4808	76.7828	84.3073	75.1055	82.0939	74.0426	85.6502	74.2537	82.0701	70.6876	84.0426	4.95909	79.8498	70.6876	87.3479			173.291	201.703	164.376	153.484	151.41	176.428	148.945	167.808	132.624	180.269	133.706	159.984	126.417	184.397	20.8107	161.06	126.417	201.703

## Sheet: Values merged for MSI patients
MSI Patients
		Mutated reads																						Total mutations
Chromosome	Gene	Patient_5	Patient_7	Patient_9	Patient_10	Patient_11	Patient_12	Patient_13	Patient_14	Patient_15	Patient_16	Patient_25	Patient_26	Patient_28	Patient_29	Patient_30	Patient_31	Patient_32	Standard deviation	Mean	Lowest Value	Highest Value		Patient_5	Patient_7	Patient_9	Patient_10	Patient_11	Patient_12	Patient_13	Patient_14	Patient_15	Patient_16	Patient_25	Patient_26	Patient_28	Patient_29	Patient_30	Patient_31	Patient_32	Standard deviation	Mean	Lowest Value	Highest Value
chr1	SPEN	20.5196	31.3745	22.0646	20.8092	44.2222	18.5271	20.9337	40.124	22.3518	47.2114	24.2563	18.6699	33.6702	21.0507	33.006	21.199	35.9907	9.14509	27.9989	18.5271	47.2114		21.421	32.2211	22.6517	21.5524	46.4444	18.8372	21.5361	41.8416	23.2851	50.1946	25.6293	18.9904	34.6806	21.9887	34.8847	21.5465	37.525	9.78958	29.1312	18.8372	50.1946
chr1	MYCL	50.6803	24.4627	28.96	36.606	46.6667	29.2279	29.5269	22.9932	24.3561	39.4366	26.5583	51.3356	46.5951	25.6207	35.0939	45	43.3112	9.68449	35.6724	22.9932	51.3356		54.6259	26.1062	30.16	39.1417	53.8095	30.6985	32.3817	24.7619	26.0486	44.7183	28.9973	56.5109	68.1437	26.8123	37.0892	47.3913	46.2524	12.7149	39.6264	24.7619	68.1437
chr1	CHRM3	27.044	30.4487	22.7273	30.2381	22.8571	33.871	18.6047	36.9048	22.9814	21.0084	39.5604	25.1572	30.1724	30.1802	37.2093	28.877	18.638	6.26233	28.0282	18.6047	39.5604		27.673	34.2949	25.5245	32.619	22.8571	34.6774	19.3798	39.2857	24.2236	21.8487	39.5604	25.7862	32.3276	49.0991	40.9302	28.877	20.0717	8.10346	30.5315	19.3798	49.0991
chr1	AKT3	22.3832	21.181	55.9661	23.3174	19.2537	26.0571	20.6349	19.3111	28.3461	35.0797	23.2353	38.1014	41.9977	37.4441	21.3074	28.115	22.1784	9.78359	28.4653	19.2537	55.9661		23.7595	22.5911	59.5458	24.6046	19.8507	27.6427	22.3545	19.9374	30.2103	37.7373	24.4118	39.922	43.8084	39.4249	22.2615	30.2716	23.3313	10.3966	30.098	19.8507	59.5458
chr1	AKT3	47.6596	46.8864	23.0453	48.2719	25.2101	32.4111	38.8031	46.0815	44.0433	41.6667	35.9375	48.7889	24.4424	26.435	42.1946	33.7248	56.1553	9.70526	38.9269	23.0453	56.1553		51.4894	63.7363	25.9259	65.8986	26.8908	36.3636	45.7529	74.9216	49.8195	48.0769	39.0625	54.4983	26.8587	28.2477	49.6606	36.5772	83.6174	16.695	47.494	25.9259	83.6174
chr2		89.0093	90	92.1311	85.5	95.8678	80.0905	84.0136	93.5523	83.9623	88.5675	91.2698	92.3295	89.8438	92.3277	92.0054	88.1148	91.8736	3.93758	89.4388	80.0905	95.8678		326.625	358.356	394.918	224.833	464.463	260.633	254.762	478.102	259.623	361.57	453.968	409.943	391.276	375.943	442.005	313.115	365.35	75.9209	360.911	224.833	478.102
chr2	MYNC	70.5841	58.5211	71.5484	61.6678	74.0413	58.6317	70.6679	62.9001	74.8311	72.3346	75.4153	75.3894	74.7049	63.5925	68.7367	71.0181	72.4057	5.68368	69.2347	58.5211	75.4153		100.704	76.4085	101.806	89.0383	120.944	83.214	96.7509	85.1731	124.071	171.14	125.415	111.604	108.151	88.3665	114.225	155.595	100.377	24.4594	108.999	76.4085	171.14
chr2	DNMT3A	51.7641	50.6734	61.8	42.3442	54.0984	35.8273	38.135	41.2613	38.9554	60.2166	45.3664	61.596	37.3013	59.0514	45.035	44.4288	59.166	8.97826	48.6483	35.8273	61.8		63.0739	60.6481	77.8	50.9504	92.623	43.309	45.489	48.8739	46.8444	95.2733	56.4655	109.04	45.4827	77.9051	56.4569	53.5112	95.2667	20.542	65.8243	43.309	109.04
chr2	EML4	79.9333	77.1823	85.2744	76.0355	76.1194	64.7002	74.6812	77.3407	78.025	77.8512	72.6639	78.2343	71.8662	78.5983	74.9446	76.9539	80.6832	4.2058	76.5346	64.7002	85.2744		264.981	178.232	217.068	162.367	192.239	153.191	159.016	252.798	150.834	201.322	159.554	282.692	186.145	178.975	184.59	239.412	273.322	43.2074	202.161	150.834	282.692
chr2	BCL2L11	89.3659	86.9168	92.3671	84.6316	91.954	81.3411	83.6066	89.5192	85.026	86.8966	86.7508	84.7775	86.9128	84.5006	89.5016	90.9627	89.3536	3.02348	87.3167	81.3411	92.3671		371.122	274.848	411.149	251.579	363.985	236.589	258.008	272.981	254.557	334.207	334.7	289.227	368.96	181.286	362.46	309.528	297.719	58.4539	304.289	181.286	411.149
chr2	BCL2L11	86.2026	84.5619	92.4848	83.1513	91.4798	72.2356	84.3956	87.5	92.6961	88.6792	84.4075	83.774	82.7943	69.3069	84.4569	86.7288	90.0373	6.07322	84.9937	69.3069	92.6961		443.443	290.96	499.188	292.356	478.251	191.947	246.923	314.021	232.642	317.634	383.16	456.611	371.087	98.1436	352.934	327.618	366.223	102.395	333.126	98.1436	499.188
chr2	PAX8	61.8644	30.3905	48.799	27.8283	41.8182	55.6567	50.9843	55.7457	65.3	49.2105	62.7792	46.6535	60.5714	62.8218	33.871	68.3453	46.8815	11.9327	51.1483	27.8283	68.3453		110	55.6876	100.759	37.3212	83.6364	88.5566	79.7244	86.7971	102.3	88.2895	103.722	96.8504	112.667	97.8373	63.3431	121.377	95.738	20.7471	89.6827	37.3212	121.377
chr2	PAX3	71.03	71.9472	68.0185	51.3306	69.7749	67.3077	59.0512	50.1953	59.5541	68.5652	58.2701	73.2234	60.2217	55.7984	60.2894	78.3688	55.8523	7.93457	63.4588	50.1953	78.3688		125.054	106.931	117.916	66.2156	106.913	113.187	82.4594	63.7695	77.0701	109.091	103.794	104.949	121.715	76.0482	95.3406	104.216	72.2702	19.2742	96.8787	63.7695	125.054
chr2	PAX3	42.4078	52.027	55.6707	37.9054	73.2824	29.8765	44.9183	61.0811	51.7544	45.5959	40.566	56.7857	49.4577	56.9752	28.27	61.5142	65.7494	11.8675	50.2258	28.27	73.2824		48.9154	74.8069	67.622	43.5811	84.7328	34.8148	52.3593	90.9009	89.2105	54.4041	56.6038	66.5476	57.1041	66.884	31.3643	70.1104	98.0679	18.8226	64.0018	31.3643	98.0679
chr2	PAX3	43.4229	54.2172	47.7573	30.916	51.1905	38.1076	30.4942	44.4184	40.8391	46.5282	35.7988	43.7705	46.522	57.8174	36.6833	54.2317	47.466	7.70778	44.1283	30.4942	57.8174		66.2879	63.6795	56.3764	34.4899	59.5238	53.0382	34.49	51.738	46.9592	56.1973	43.6391	66.7213	55.727	70.1469	41.1325	65.036	55.3814	10.6394	54.1508	34.4899	70.1469
chr2	PAX3	52.0548	51.6654	65.9319	54.7085	69.5531	44.2284	41.8264	64.0765	52.9299	57.2493	48.4116	54.1878	41.6564	33.1625	56.7901	54.8689	52.0247	8.91449	52.6663	33.1625	69.5531		63.7207	61.2509	105.8	71.845	115.642	63.4881	50.0564	117.923	63.4623	71.6485	80.4558	81.4086	48.8344	38.1406	118.577	65.5431	67.8571	24.0281	75.6267	38.1406	118.577
chr2	PAX3	33.4403	19.9062	38.9728	20.7895	35.6164	19.0307	22.0755	36.1919	20.3827	37.6518	21.1806	40.4706	31.5446	22.1167	33.5341	20.4339	23.6074	7.72947	28.0556	19.0307	40.4706		34.8837	20.4424	40.9366	21.5789	36.1644	20.2128	24.1509	37.2093	21.2146	40.2834	21.875	62.3529	32.6479	23.4735	34.3373	21.5535	23.7401	10.8394	30.4151	20.2128	62.3529
chr3	PPARG	24.5081	32.6945	60.6108	21.3308	26.5455	28.2248	23.9759	22.7813	23.2836	26.1294	30.6595	51.5281	34.0038	21.0291	35.0308	22.9949	39.8876	10.6608	30.8952	21.0291	60.6108		26.3864	35.3251	89.9765	23.0798	27.6364	31.0345	26.0241	24.6038	25.6716	27.8747	33.3333	57.9957	36.3294	22.8561	37.4915	24.616	42.0225	16.2316	34.8387	22.8561	89.9765
chr3	PPARG	30.2513	16.8891	36.3268	15.3291	13.6905	24.5358	29.742	36.8056	26.05	19.363	15.334	21.3995	25.4683	31.3866	26.5898	14.8624	16.689	7.37691	23.5713	13.6905	36.8056		32.4623	17.598	38.5863	16.0054	14.4841	25.4642	34.2944	38.5417	26.5816	19.6663	15.7103	22.7582	26.6931	33.1064	28.1263	15.6881	17.1572	8.06271	24.8779	14.4841	38.5863
chr3	PPARG	44.8377	46.2416	65.3025	55.5166	57.75	50.0933	44.1017	65.4524	74.0345	59.6657	69.8099	58.2895	53.0842	50.4579	57.0225	61.2355	52.1389	8.34084	56.7667	44.1017	74.0345		56.7532	67.4555	92.1708	78.8584	125.25	72.3881	66.829	121.005	90.1367	83.5258	89.693	77.6974	69.2171	60.5896	89.6692	89.7297	61.9779	18.7305	81.938	56.7532	125.25
chr3	PPARG	55.8689	53.9075	65.7895	36.3883	64.3293	32.9244	44.335	46.6857	32.9049	58.0108	44.0532	60.2128	52.3438	32.3529	56.3654	43.9864	33.4015	11.1478	47.8741	32.3529	65.7895		65.6631	64.4496	79.5416	42.5631	74.2378	37.6349	54.3103	54.1696	37.1894	84.3945	50.4695	73.0319	71.5745	38.4154	80.5409	50.6051	37.3723	16.2187	58.5979	37.1894	84.3945
chr3	PPARG	60.3138	56.7029	69.6727	54.4919	76.8571	41.0521	53.4843	64.2832	45.7869	60.347	50.9104	40.6326	54.1388	34.9881	59.5223	38.3404	68.3701	11.4288	54.6997	34.9881	76.8571		90.0868	70.32	112.124	66.7596	101.429	57.473	63.9954	79.335	54.3175	90.3089	74.3627	48.1752	67.2246	40.3944	90.1227	44.5106	86.7402	19.8457	72.8047	40.3944	112.124
chr3	PPARG	42.5926	69.3148	35.5263	29.3774	28.0303	32.1473	32.3204	62.1333	36.6851	52.8185	66.6987	55.8355	45.5141	33.0345	70.392	46.8254	28.0667	14.6222	45.1361	28.0303	70.392		49.8277	93.1476	43.4759	32.7821	31.0606	35.6429	34.9448	89.4222	40.663	59.0192	74.5681	69.0318	53.8992	37.7931	97.5813	54.2017	31.3379	21.8461	54.6117	31.0606	97.5813
chr3	RAF1	70.7953	73.0435	66.2139	73.2106	87.7358	58.5538	77.4074	86.687	83.7607	73.1076	75.6881	70.1493	73.273	70.4	79.5117	72.8535	78.1319	7.02531	74.7367	58.5538	87.7358		132.855	249.814	124.873	172.802	228.302	108.995	169.63	256.606	159.687	177.49	176.147	148.209	170.641	165.511	157.325	138.763	166.642	39.2931	170.841	108.995	256.606
chr3	RAF1	52.9378	58.7366	49.513	45.7738	65.2941	47.1026	49.4024	57.9188	50.9566	52.6098	55.5241	55.7496	44.7092	61.8957	61.7726	54.3466	63.7624	6.12699	54.5886	44.7092	65.2941		86.924	128.293	79.2208	56.5476	80.8824	66.3079	62.6494	97.1859	63.8393	69.0141	81.8697	111.936	60.9855	111.26	115.216	67.9606	80.3343	21.1853	83.5545	56.5476	128.293
chr3	TGFBR2	28.5643	47.6433	51.2629	46.3115	66.1885	45.1633	45.1314	58.9542	40.9632	47.9675	40.9496	58.8771	38.374	24.5118	48.6819	53.9474	61.1871	10.6344	47.334	24.5118	66.1885		30.9739	51.0628	54.9369	50.9563	100.615	48.7437	51.6229	62.4711	43.7771	69.4541	43.9169	103.718	40.935	26.259	52.768	59.1635	109.737	23.5303	58.8888	26.259	109.737
chr3	FOXP1	41.2234	24.1407	43.9777	24.0756	24.6224	24.0644	23.8067	42.3342	26.0638	34.4444	26.1711	36.0931	36.5757	39.9432	30.3266	23.595	27.9138	7.26782	31.1395	23.595	43.9777		44.9468	25.4596	47.3178	26.6881	26.435	25.7277	25.4773	68.6477	29.2553	52.381	28.8187	38.2035	52.6202	42.7007	31.9984	25.8698	30.9827	12.3834	36.6783	25.4596	68.6477
chr3	ATR	33.6617	34.1348	21.482	34.1664	42.2857	21.35	36.3068	36.2871	23.6167	28.2407	32.8744	34.8395	32.2222	21.8057	31.21	23.3176	36.8163	6.19821	30.8599	21.35	42.2857		35.3038	36.4375	22.907	36.5012	44.8571	22.75	39.375	39.3629	25.7418	30.766	34.4234	36.6231	34.2398	23.2725	33.8348	25.2355	38.9835	6.52504	32.9773	22.75	44.8571
chr3	PIK3CA	46.0757	42.9181	20.8547	19.8941	43.2432	20.4082	33.1169	36.5591	19.1723	36.2513	28.125	37.3569	19.863	22.5245	36.1413	31.1307	38.2619	9.01907	31.2881	19.1723	46.0757		51.8006	59.8123	23.0769	21.7852	46.6216	21.7687	36.3636	39.1984	21.0304	40.9887	30.8594	40.5827	21.4041	24.9184	39.2663	33.1865	41.9865	11.3252	34.9794	21.0304	59.8123
chr3	TFRC	62.7283	58.4507	67.713	43.453	71.0526	34.3363	51.2613	50	41.4081	52.589	53.2764	65.8192	51.9725	52.1249	61.0397	46.6063	56.0296	9.43324	54.1095	34.3363	71.0526		76.9406	109.096	101.794	51.2672	114.474	38.9381	60.8108	60.7533	48.031	62.5405	97.4359	87.0056	71.5138	62.0555	91.3183	53.9593	65.2446	21.9576	73.7164	38.9381	114.474
chr4	TET2	39.5642	36.6084	41.4337	35.6933	41.8831	25.3179	26.5113	22.9935	43.6647	35.3575	33.595	35.7542	42.0669	36.1795	47.3958	37.439	42.6326	6.50695	36.7112	22.9935	47.3958		42.276	38.5664	65.9603	37.8299	43.5065	26.7052	27.7708	24.859	46.5887	38.0999	35.0078	37.5419	56.4438	38.4949	50.2778	39.7967	44.7287	10.059	40.8503	24.859	65.9603
chr4	TET2	92.803	91.7076	96.1409	88.6657	95.0855	91.3088	84.9582	96.3571	92.5532	87.4747	81.9767	88.8577	94.3229	91.9418	94.2095	92.9321	92.7839	3.79368	91.4164	81.9767	96.3571		294.634	280.897	342.673	188.235	273.291	184.049	199.907	255.929	250.709	224.242	170.155	333.427	302.28	206.323	304.733	199.72	236.285	52.6576	249.852	170.155	342.673
chr5	PIK3R1	52.6658	56.0423	67.0197	40.9091	67.7419	40.9972	49.9155	44.877	31.268	51.8717	44.3038	49.2958	53.3557	36.5576	47.9514	36.1829	38.9581	9.82137	47.642	31.268	67.7419		101.951	91.6918	109.682	52.0661	112.903	60.5263	71.1993	56.1475	33.8617	62.0321	53.1646	99.1393	79.5302	41.0384	74.0516	40.6561	45.47	24.7587	69.7124	33.8617	112.903
chr5	FGF1	18.4663	19.7414	24.3523	29.3112	37.1069	19.402	20.234	57.3806	19.226	26.6104	25.2049	35.1661	31.4579	17.7387	34.7922	20.8241	38.0737	10.0262	27.9464	17.7387	57.3806		19.6933	20.3448	26.1946	30.7363	40.0419	20.4651	21.5416	60.5344	19.656	28.343	26.2295	36.8843	33.2649	18.6432	46.6401	21.9318	39.5786	11.2585	30.0426	18.6432	60.5344
chr6	E2F3	69.688	83.1237	71.5596	76.5	87.8882	79.9296	78.7402	83.0347	83.596	74.863	79.9531	82.7366	82.8922	70.0274	81.4883	77.365	83.7442	5.09136	79.2429	69.688	87.8882		92.1248	117.4	85.1376	96.9375	136.335	96.7136	96.1755	101.008	112.178	98.0822	99.8828	106.266	118.951	84.1697	103.875	100.198	106.317	12.4621	103.044	84.1697	136.335
chr6	E2F3	26.3992	45.9883	44.9733	39.1215	19.337	20.8686	21.1158	39.4511	18.6904	28.8252	31.7797	35.914	17.9401	19.1438	31.9048	18.9197	53.2453	10.9492	30.2128	17.9401	53.2453		29.1447	48.6628	48.6096	41.4614	20.3039	22.0339	24.2232	41.5344	20.0781	31.1175	34.7458	54.9462	18.7958	20.202	34.1156	20.0751	81.0506	16.1816	34.7706	18.7958	81.0506
chr6	ROS1	83.3127	75.1069	82.0114	74.4421	85.9485	73.5991	73.7267	86.692	83.2847	80.4025	77.9506	84.654	79.6912	78.7778	76.1674	83.8602	88.2154	4.61589	80.4614	73.5991	88.2154		355.336	274.313	333.89	204.498	326.932	215.656	228.323	300.076	201.251	217.373	248.124	391.908	202.518	145.444	297.392	210.004	234.985	64.4387	258.119	145.444	391.908
chr6	MYB	69.2694	73.0072	70.614	51.3125	77.3063	62.0492	62.3636	74.6537	71.6878	66.4749	67.4286	69.5817	66.2949	57.4317	64.4193	68.6013	74.3031	6.37704	67.4588	51.3125	77.3063		101.617	156.069	117.356	71.1875	139.852	103.934	94.3636	145.152	152.813	137.029	118.714	131.939	114.113	78.1598	153.371	119.267	129.53	24.7773	121.439	71.1875	156.069
chr6	MYB	54.8833	36.6693	60.6373	29.7609	65.7143	24.5843	29.4538	42.5265	24.7615	27.4785	26.2279	52.6578	47.0504	43.6912	37.0808	35.1432	27.4543	12.741	39.1633	24.5843	65.7143		61.0199	40.7349	92.2212	32.1523	75.4622	26.3658	32.6398	48.4896	27.1469	30.3669	29.3713	58.3887	64.5683	49.0987	41.4634	38.649	29.2823	18.402	45.7307	26.3658	92.2212
chr6	MYB	52.4362	32.4979	52.7479	54.0641	77.6119	29.0587	60.5433	69.7697	64.3779	45.6962	43.4696	57.7848	74.2254	52.8352	57.551	53.3541	49.2792	12.5557	54.5473	29.0587	77.6119		74.7564	35.6615	60.1553	60.6595	83.209	32.0278	67.5291	79.3666	72.9479	51.519	48.9531	65.0633	83.827	60.1299	65.7959	60.4914	56.2518	14.3072	62.2556	32.0278	83.827
chr7	ETV1	65.7066	77.9903	73.2919	56.2844	72.1865	47.7827	65.9091	66.7722	62.4132	63.6878	53.7143	65.3125	62.0797	68.149	64.198	65.1865	57.2285	7.12987	63.9937	47.7827	77.9903		101.959	127.353	130.923	79.3009	101.125	71.7849	102.588	109.454	77.3554	87.9336	101.333	129.766	135.262	82.6923	143.937	129.707	73.1461	23.2911	105.036	71.7849	143.937
chr7	ETV1	97.8428	93.8889	89.4646	92.3401	96.3504	79.6089	86.5702	87.156	98.6647	91.7172	87.5	90.6948	86.8538	92.9752	86.3636	83.9388	89.2488	4.87793	90.0693	79.6089	98.6647		399.769	368.21	268.912	268.434	296.35	208.52	222.211	274.312	307.047	349.899	234.649	333.002	239.069	188.43	254.859	226.386	334.873	58.5005	280.878	188.43	399.769
chr7	ETV1	95.7895	73.3081	52.2806	74.8739	95.3416	70.4835	64.1754	59.3143	69.6682	58.4604	48.5179	60.4027	53.5379	92.5414	74.0473	46.0632	64.5524	14.9712	67.8446	46.0632	95.7895		182.632	117.279	64.9742	96.3866	145.342	96.1832	81.3465	89.5085	83.5416	96.1324	71.1388	92.2148	102.708	113.95	108.003	59.2842	116.165	28.945	100.988	59.2842	182.632
chr7	ETV1	13.6303	37.2474	32.2931	10.7545	12.0192	12.5	10.9457	11.5667	10.9649	14.3717	13.8325	10.989	11.2052	15.5189	13.3441	12.6328	10.6718	7.40873	14.9699	10.6718	37.2474		13.6303	38.2098	33.2429	11.0923	12.0192	14.0101	11.4711	11.8115	11.1842	15.0401	14.3401	12.0034	11.6485	15.8584	13.9871	12.8689	10.9269	7.5737	15.4909	10.9269	38.2098
chr7	ETV1	39.8522	43.3861	26.5342	31.136	67.0769	30.8953	60.3001	59.2701	72.6245	40.6153	32.9991	32.714	48.9852	25.1565	26.0922	29.0004	25.3511	15.0672	40.7053	25.1565	72.6245		44.6798	47.829	27.9369	33.8308	77.8462	32.8499	70.8731	66.1493	81.0381	44.1199	37.1012	36.2613	73.6154	27.3083	28.3981	31.8747	26.8293	18.9159	46.3848	26.8293	81.0381
chr7	ETV1	50	28.3728	64.5604	38.1579	28.3186	33.5551	60.3352	56.5993	65.0526	48.1437	37.2263	57.7621	42.7103	29.9173	48.9622	38.4211	48.4469	11.9826	45.6789	28.3186	65.0526		57.4526	32.1833	99.4505	42.5837	29.646	38.308	70.9497	64.8038	74.9474	54.012	41.3625	65.8266	48.3178	33.0423	58.4886	44.9474	56.5137	17.5634	53.6962	29.646	99.4505
chr7	ETV1	68.8765	65.7133	69.7584	64	75.5149	57.9085	77.3898	82.2581	82.1511	60.743	60.9209	68.8383	61.2175	56.9986	65.1357	70.2763	68.9038	7.51394	68.0356	56.9986	82.2581		111.102	140.343	216.56	125.043	182.265	108.433	176.953	238.387	207.877	108.358	145.277	153.964	98.86	77.9027	146.399	117.982	119.681	43.7452	145.611	77.9027	238.387
chr7	ETV1	23.7817	32.4548	40.0416	22.7071	39.8649	33.7474	70.2952	64.2617	56.1239	42.3221	32	34.1677	26.9128	19.6108	22.1992	40.4717	40.9722	14.033	37.7609	19.6108	70.2952		26.4133	35.0151	42.1235	24.4822	42.5676	37.8882	76.5683	68.4564	60.5908	49.563	34	37.1715	28.4564	22.006	23.3057	43.8679	43.8079	15.1887	40.9579	22.006	76.5683
chr7	ETV1	23.425	40.4558	22.017	24.7771	49.3976	33.5283	38.6635	57.8358	42.9024	25.4473	27.931	25.814	26.0427	29.5256	24.7449	22.3026	24.6548	10.2079	31.7333	22.017	57.8358		23.9574	53.2764	24.0767	26.1783	52.4096	36.0624	41.5274	61.7164	45.057	27.4354	29.3103	26.2791	27.2635	30.8365	25.3827	23.2237	25.641	11.7887	34.0961	23.2237	61.7164
chr7	ETV1	77.2033	59.7637	79.3032	65.4947	75.1381	59.7542	52.8114	60	58.3268	84.6778	64.2785	75.419	79.7743	47.0022	78.3408	77.2439	65.9175	10.6161	68.2617	47.0022	84.6778		140.423	105.733	97.7639	97.338	190.424	74.5008	101.423	132.582	74.2377	116.516	86.5792	127.281	104.167	57.0688	113.274	94.5618	91.8939	29.6092	106.222	57.0688	190.424
chr7	ETV1	74.5116	31.635	60.7595	61.5075	51.9169	63.6431	34.7291	38.4656	64.6964	87.6783	51.3627	74.8328	63.1558	16.9485	74.3833	70.4413	34.7643	18.5546	56.2019	16.9485	87.6783		99.6279	32.8338	66.5963	67.8392	55.5911	69.5428	36.0222	64.8747	71.336	96.6278	55.5556	85.5351	70.9459	17.6838	83.9658	82.5203	38.2175	22.2251	64.4303	17.6838	99.6279
chr7	ETV1	99.8844	39.6892	100	72.0842	33.125	71.2662	36.6208	44.482	69.4444	99.711	67.7812	100	100	39.1784	99.9394	100	75.6703	25.559	73.4633	33.125	100		101.04	44.6171	101.107	75.9179	39.375	75.7305	43.6544	50.5631	71.3748	100.723	72.3404	101.258	101.315	44.7395	100.121	101.316	79.2949	23.519	76.7345	39.375	101.316
chr7	EGFR	72.4294	100	81.0883	33.7668	22.9885	64.8704	75.2201	100	23.6705	32.6923	34.0085	38.6047	45.6716	77.8456	73.2964	63.3099	62.7358	24.2679	58.9529	22.9885	100		90.4234	101.789	105.486	36.1508	26.0536	66.5757	78.805	100.895	24.8697	35.788	36.3539	39.3798	49.5149	81.1601	75.937	64.1354	68.6321	26.5835	63.6441	24.8697	105.486
chr7	EGFR	26.3615	24.6753	25.3807	22.966	30.7339	32.5826	25.4371	25.1272	23.6264	41.5895	27.4064	51.0397	30.3649	28.0303	29.3659	26.6667	25.2063	6.92988	29.2094	22.966	51.0397		29.4902	26.0739	27.5381	24.2019	33.945	34.3844	27.1853	26.8566	25.0916	44.0586	30.615	54.2533	32.9713	29.9495	32.2439	28.4103	27.3927	7.29906	31.4507	24.2019	54.2533
chr7	CDK6	69.2559	67.1597	65.2074	65.1456	76.0383	51.8301	47.601	69.0129	48.8201	61.1432	58.6639	64.3156	49.1118	63.4566	62.541	59.0412	61.8194	7.72105	61.1861	47.601	76.0383		126.656	140.085	88.2488	145.004	109.105	74.4444	60.4167	130.987	60.5211	106.409	105.741	109.567	61.5461	97.2538	106.148	85.3238	96.7953	25.6865	100.25	60.4167	145.004
chr7	BRAF	88.8889	81.25	84.1216	72.3724	95.6522	68.617	85.1562	80.4762	75.2525	85.3333	83.3333	72.5806	78.7879	82.3232	76.9697	75.817	80.2691	6.43899	80.4236	68.617	95.6522		257.576	294.583	284.797	183.183	404.348	185.638	220.312	293.81	196.465	296.667	238.889	312.097	240.657	305.051	199.394	165.359	271.749	59.523	255.916	165.359	404.348
chr8	NRG1	28.4035	22.8521	39.5202	40.4135	69.9552	25.1484	37.6578	36.5571	25.8235	39.1304	25.6322	39.9371	25.3492	26.1122	30.6548	24.3634	43.0182	11.2165	34.1487	22.8521	69.9552		31.3738	24.0921	52.0202	59.8214	104.933	26.7804	40.7433	38.9265	27.0092	42.8986	28.6207	43.5535	27.095	28.1431	33.3759	25.8837	45.7091	19.035	40.0576	24.0921	104.933
chr8	PRKDC	21.653	28.681	53.2075	19.1704	27.5862	22.1875	33.1522	40.5216	18.4936	22.9126	32	22.2838	27.7551	38.8115	28.0243	20.4436	19.0832	9.04209	27.9981	18.4936	53.2075		22.1995	30.1125	55.7233	20.1794	28.1609	23.0208	35.3261	43.1298	19.5696	24.9838	33.0667	23.6142	29.3367	40.2971	30.5775	20.5882	21.2154	9.46783	29.4766	19.5696	55.7233
chr8	CASC11	52.0702	36.9433	70.7565	33.0018	48.1221	38.7479	38.9549	63.6528	28.0507	40	30.3523	43.8185	40.8048	30.6533	54.4073	51.7951	44.626	11.4338	43.9269	28.0507	70.7565		60.7018	41.0425	101.891	36.8637	55.1643	44.6701	57.2447	73.5986	30.5864	47.541	33.0623	51.4867	59.974	34.6734	61.2969	61.1646	51.9347	16.8424	53.1116	30.5864	101.891
chr8	CASC11	91.7106	83.0381	89.1685	78.3934	92.0308	83.8303	82.7479	87.905	81.0277	85.0103	77.3381	77.5641	81.9533	85.4682	83.0519	89.038	93.0755	4.84098	84.8442	77.3381	93.0755		287.717	231.403	269.201	139.958	398.458	166.743	153.306	275.018	163.874	244.045	224.46	226.19	202.813	201.634	243.377	216.163	269.198	60.0639	230.209	139.958	398.458
chr8	CASC11	70.5114	80.9217	85.5713	82.5036	80.5128	75.3623	66.8405	88.5645	51.9742	65.625	57.9104	84.5436	75.6342	87.7986	66.9231	66.7431	59.4473	10.8472	73.3757	51.9742	88.5645		133.297	140.184	162.898	179.374	217.179	158.454	134.619	233.187	66.1163	106.186	115.075	218.568	131.131	171.077	112.189	135.321	82.9692	45.2455	146.931	66.1163	233.187
chr9	NTRK2	22.7292	44.8568	23.1139	29.892	22.2359	23.5014	20.7724	56.4033	20.9231	48.8309	37.7747	20.9211	32.3547	23.1678	45.9988	21.7763	21.5748	11.4526	30.4016	20.7724	56.4033		25.602	47.4935	25.3086	32.2745	24.4472	26.0704	22.0251	62.1594	22.7692	68.979	41.1401	22.5877	34.9941	25.2036	49.1405	23.3882	22.996	14.3356	33.9164	22.0251	68.979
chr9	NTRK2	91.5937	80.3846	89.6825	75.1634	87.3016	71.3918	81.2095	90.6314	80.2222	84.0237	75.3247	81.2069	80.8219	81.25	81.5625	84.4193	84.6927	5.31966	82.4048	71.3918	91.5937		369.702	195.577	294.18	150.49	239.683	182.732	204.752	349.898	148	343.195	204.545	201.897	202.511	163.816	199.844	274.221	203.687	67.7934	231.102	148	369.702
chr9	NTRK2	37.0192	38.8932	52.9313	29.1396	66.6163	32.3741	40.1738	45.5785	30.2688	54.2842	36.8081	43.0693	39.3233	49.1482	39.382	45.816	38.7353	9.20116	42.3271	29.1396	66.6163		42.7885	44.898	62.5628	33.5141	78.2477	36.3909	46.6578	54.5041	34.8387	80.9111	42.0664	50.495	46.3158	57.0698	45.2334	52.1015	44.2008	13.0489	50.1645	33.5141	80.9111
chr9	NTRK2	19.7752	29.2515	100	57.1875	100	99.8975	23.9051	100	57.9861	60.9234	60.7143	22.8628	60.383	60.4142	26.5823	29.6616	78.4314	28.6639	58.1162	19.7752	100		20.8576	31.3526	101.569	58.2812	101.716	100.717	25.7299	101.546	59.5052	61.6742	61.8771	23.8966	61.7594	61.37	28.1329	31.6775	79.9564	28.6039	59.507	20.8576	101.716
chr9	NTRK2	58.4974	48.4241	51.2357	47.7254	44.7059	41.2917	37.9679	48.4688	39.5855	56.7836	50.7804	53.8913	44.6429	34.0265	36.5255	38.557	62.4446	7.9685	46.7973	34.0265	62.4446		70.3109	57.2111	109.173	56.6613	50.5882	56.7489	44.385	78.1415	47.2901	73.3333	83.1426	70.4112	51.0417	38.8938	43.5299	44.9449	76.4032	17.8726	61.8947	38.8938	109.173
chr10	PTEN	62.9847	64.2343	60.7923	49.3537	79.7753	53.9117	55.7624	72.0508	56.5246	63.0731	61.6864	67.8253	58.9687	50.749	67.3099	73.4055	63.5583	7.84621	62.4686	49.3537	79.7753		126.792	139.157	154.303	64.8649	200.281	75.3679	79.8759	143.073	86.2951	148.327	84.3195	128.075	92.4849	63.9582	113.734	126.367	99.6319	36.0766	113.348	63.9582	200.281
chr10	FGFR2	33.3333	19.9279	18.3078	17.5464	20.155	20.4844	16.3223	17.1885	20.7547	21.4588	25.3181	16.332	18.1199	18.9064	18.9618	22.5381	35.1246	5.24905	21.2224	16.3223	35.1246		34.695	20.4943	18.7859	18.5239	20.9302	21.1765	17.011	18.6004	21.8329	22.5159	26.5903	17.1352	19.346	19.6478	19.5624	23.0457	36.4486	5.40803	22.1378	17.011	36.4486
chr11	FGF19	39.1304	14.91	17.8845	19.1797	18.4358	28.466	19.4783	20.1018	17.0347	19.5796	26.3158	16.4763	27.7923	17.0987	18.2927	17.1268	17.8797	5.96041	20.8931	14.91	39.1304		42.3341	15.1671	19.4154	20.2654	20.6704	30.4348	20.8696	21.1196	18.612	20.2434	27.7778	17.1289	29.3655	18.2019	18.847	18.1408	18.9346	6.5019	22.2075	15.1671	42.3341
chr11	CHEK1	24.1793	31.8058	23.2848	20.0113	44.357	21.9959	24.2391	21.4237	35.8328	36.7153	32.2601	19.5396	34.8286	35.6003	21.1372	30.7829	21.2984	7.30299	28.1936	19.5396	44.357		25.8607	34.264	25.4331	21.5636	48.4252	24.8982	26.5217	23.7276	39.5301	40.4015	35.9305	20.5503	37.6857	38.2184	22.6823	33.1554	22.8464	8.04775	30.6879	20.5503	48.4252
chr11	CHEK1	41.393	45.0577	24.1281	27.7731	24.1935	23.4419	23.2759	26.0092	23.7849	27.6404	38.8278	24.2015	25.0649	22.62	38.1435	35.4715	25.6365	7.16708	29.2155	22.62	45.0577		44.3781	47.57	24.9857	30.1016	25.3226	25.9915	24.4253	27.5688	26.06	29.4382	41.6667	25.7985	27.2698	24.1051	40.6786	37.9354	27.2631	7.61949	31.2094	24.1051	47.57
chr11	CHEK1	59.5548	38.925	44.3481	42.6578	43.4399	36.7329	61.1523	60.1573	29.8953	80.8886	38.6541	41.2348	56.7876	56.3441	28.1616	54.2502	67.415	13.6977	49.447	28.1616	80.8886		70.8108	44.6378	51.9507	48.2081	57.0011	42.5542	71.3063	89.07	33.0973	95.2594	46.8701	47.0274	66.129	86.1137	31.2153	61.3338	76.3946	18.7384	59.94	31.2153	95.2594
chr11	FLI1	61.0383	58.4201	71.0863	61.101	79.5082	51.5278	55.4572	70.5913	55.6318	61.0248	56.9114	67.5824	60.5505	62.306	56.4212	61.8644	53.3225	6.99431	61.4321	51.5278	79.5082		98.3018	104.991	115.974	80.7097	172.746	79.7222	93.7316	173.02	70.8977	94.0994	93.4125	215.934	129.205	99.187	90.0685	153.856	74.3648	40.0079	114.131	70.8977	215.934
chr12	FGF6	55.0714	52.1739	63.6127	54.7745	67.0241	44.3953	35.2444	61.0813	49.556	49.8916	48.6356	51.9504	57.2553	42.9656	50.701	63.2639	34.5217	8.95615	51.8893	34.5217	67.0241		68.9707	74.7327	101.564	79.6419	80.2949	61.8486	40.5545	93.4479	57.8858	59.8266	59.2295	79.211	91.4792	49.3205	92.8269	74.8153	39.6232	17.9794	70.8984	39.6232	101.564
chr12	ETV6	37.8426	40.1558	63.6182	34.0102	75.2688	24.2998	62.1806	25.1508	30.8438	27.3868	31.4883	42.5432	37.7476	23.2232	49.4409	52.1066	44.0299	14.6223	41.2551	23.2232	75.2688		44.6647	68.3428	116.956	45.0085	90.8602	28.8418	109.54	29.3727	42.58	33.9373	36.2854	70.5651	44.0572	26.7089	56.5386	66.8525	74.8756	26.9207	57.9993	26.7089	116.956
chr12	ETV6	63.3382	55.7196	65.7328	55.4088	75.6098	72.8799	52.1413	65.0898	33.4335	59.7623	70.6461	58.8978	54.0783	57.4403	58.3551	55.6089	64.0214	9.33242	59.892	33.4335	75.6098		130.977	82.2878	107.974	92.327	188.11	105.83	75.803	136.647	39.5943	100.849	108.427	108.84	79.3022	70.3001	88.0548	75.7648	101.899	31.5869	99.5875	39.5943	188.11
chr12	TSPAN31	68.8739	66.3749	71.6433	64.9052	78.0059	55.9542	55.5556	68.7275	56.2834	66.5284	59.8208	68.0863	66.6938	67.061	64.0382	70.8618	73.1635	6.04224	66.034	55.5556	78.0059		166.857	136.945	172.545	122.469	185.337	103.438	103.444	144.881	71.0784	152.744	106.049	177.888	149.321	108.562	143.728	161.593	198.579	33.6934	141.498	71.0784	198.579
chr12	MDM2	32.5467	62.6253	33.6441	53.7567	68.2008	46.1458	47.3094	74.433	41.2989	68.6761	49.2537	66.581	50.3176	50.8425	43.7761	55.6502	50.2036	11.7498	52.6624	32.5467	74.433		36.5782	72.6453	39.0678	61.9857	80.7531	56.0417	54.9327	84.1237	46.7111	78.1324	56.7164	74.5501	57.4453	58.0476	51.6291	68.2663	79.1739	14.0779	62.1647	36.5782	84.1237
chr13	FLT1	51.4184	74.6862	65.3778	31.7778	62.2549	26.3551	56.2724	95.9745	68.9113	72.8111	65.4737	40.4135	61.4713	95.0097	94.6054	34.3558	78.0702	20.9299	63.2494	26.3551	95.9745		73.4634	112.186	74.6579	36	100	28.5981	68.0108	127.639	78.0994	84.6774	77.8947	45.4887	70.5736	106.395	106.843	38.2413	87.051	27.5514	77.4012	28.5981	127.639
chr14	FOXA1	60.8941	59.3886	69.043	50.4686	57.3413	38.9646	47.1822	50.4591	36.7356	61.2687	54.7758	62.5271	48.1097	60.5195	57.4261	53.4779	65.7946	8.5692	54.9633	36.7356	69.043		77.7778	73.8355	92.4805	75.8201	93.0556	47.4114	56.8807	61.6367	42.9802	99.634	75.6335	120.65	60.897	109.675	85.9642	65.8756	110.072	21.8648	79.4282	42.9802	120.65
chr14	TTC6	40.411	34.6252	24.8938	23.3048	44.8718	24.435	24.2123	47.0142	21.4193	21.1826	26.4583	22.7785	22.5501	22.7297	25.3383	24.6371	20.8837	8.21671	27.7497	20.8837	47.0142		43.0701	36.8399	25.7431	24.3305	48.9744	26.7655	26.1194	51.2796	22.0703	22.8293	27.7083	23.4043	23.6389	23.9532	26.8553	26.2796	22.1869	9.16317	29.5323	22.0703	51.2796
chr14	TTC6	82.0099	78.2842	83.0973	81.6589	80.2885	70.4152	79.9107	82.2193	67.7233	83	82.7795	77.7448	76.1689	75.7258	71.2366	82.2034	89.3191	5.28438	79.0462	67.7233	89.3191		300.124	299.33	218.23	291.005	336.538	171.626	258.482	255.882	134.006	287	232.628	319.139	268.326	162.742	199.373	257.415	263.351	55.3198	250.306	134.006	336.538
chr14	RAD51B	51.2377	45.3323	67.5812	57.3843	51.9008	44.391	46.5812	45.6428	53.5311	48.746	45.1056	58.5694	48.7179	46.6374	47.791	56.6375	37.1338	6.82146	50.1718	37.1338	67.5812		78.9818	64.8245	105.319	92.2598	64.4628	59.8825	58.3761	54.0552	77.354	76.4706	54.4146	72.7337	58.4115	54.8977	56.0323	67.364	43.3121	15.0366	67.009	43.3121	105.319
chr15	NUTM1	66.0854	62.0956	71.478	75.1642	58.5271	42.7441	59.2064	59.7453	61.3497	67.0638	56.2823	73.9401	62.3567	53.9298	50.306	42.7398	81.4266	10.3522	61.4377	42.7398	81.4266		150.131	91.7279	98.8764	91.5435	71.5116	55.0923	73.0316	74.6044	75.7669	91.3912	86.0585	96.4464	87.7865	101.839	66.7177	52.8522	118.815	22.7787	87.3054	52.8522	150.131
chr15	CHD2	23.2578	23.7028	22.0037	23.5344	20.3509	21.1883	23.4641	23.7736	25.2432	37.8406	26.6414	24.1222	22.099	22.9167	20.7658	23.3898	21.9978	3.80369	23.8995	20.3509	37.8406		25.1469	25.5503	23.7828	25.2336	21.7544	23.3744	25.9477	26.2264	27.1892	40.1615	28.6616	25.7477	24.1685	25.3931	22.2072	24.6186	23.5485	3.95493	25.8066	21.7544	40.1615
chr16	PLCG2	68.1055	58.121	72.2516	62.1716	75.6944	54.2105	62.2126	67.0385	50.9728	61.5894	51.5351	67.2256	57.0061	59.1964	55.3982	68.2341	68.3504	7.04438	62.3126	50.9728	75.6944		127.158	91.0828	151.032	108.056	159.954	82.4342	105.029	137.627	71.5953	121.854	79.1667	114.101	115.85	75.4464	75.0885	150.875	111.287	27.7402	110.449	71.5953	159.954
chr17	DHX8	22.5225	37.5635	31.2183	25.974	55.5556	37.7551	24.4147	43.4524	37.931	30.2326	40.625	59.6591	40.0703	39.0432	38.9474	29.5385	35.1515	9.57791	37.0385	22.5225	59.6591		24.3243	40.6091	37.8173	27.5974	88.8889	41.8367	28.4281	48.2143	40.2299	39.5349	46.875	76.1364	46.3972	42.9012	44.7368	31.3846	42.4242	15.7744	44.0198	24.3243	88.8889
chr17	RPS6KB1	68.2176	60.6637	66.226	58.4821	76.5886	58.3616	61.3636	68.9384	51.9927	62.8671	58.0357	67.6087	60.3426	46.6288	64.6532	63.4129	71.915	6.99088	62.7234	46.6288	76.5886		212.527	167.266	111.386	90.5844	201.338	98.0791	118.809	132.176	79.7075	125.909	104.107	112.899	136.005	58.0016	131.8	86.0705	164.464	40.4542	125.361	58.0016	212.527
chr17	RPS6KB1	61.578	51.9868	50.8386	50.8821	68.5841	45.8656	47.4471	65.0198	46.8341	61.3003	45.2261	59.8131	55.7864	48.323	49.9187	50.7246	62.1186	7.14352	54.2498	45.2261	68.5841		106.69	64.6799	80.5031	67.688	84.5133	53.23	54.5455	102.273	58.8428	98.1424	59.799	89.9273	82.908	58.5093	85.3659	62.2336	75.9931	16.7518	75.6378	53.23	106.69
chr17	RPS6KB1	38.6293	24.7164	59.0301	34.6586	46.0317	23.5891	25.2632	22.4773	23.1718	29.8191	32.4242	38.3438	26.5813	38.7779	34.2489	35.1965	63.4431	11.579	35.0825	22.4773	63.4431		41.3292	25.8507	81.7726	36.0617	48.4127	24.9207	27.0677	23.7332	24.5323	32.093	34.0404	40.144	28.3427	40.8532	36.0086	37.1179	66.941	15.0698	38.1895	23.7332	81.7726
chr18	-	70.4733	71.0664	84.4898	77.8502	91.8848	71.7454	75.3208	91.1154	89.7856	75.4314	69.8089	71.1356	66.8222	71.9214	68.5822	65.4618	74.5763	8.22433	75.7336	65.4618	91.8848		195.642	169.053	240	179.153	290.838	154.677	191.807	280.091	172.383	196.795	205.096	229.811	195.291	165.261	248.389	108.675	245.804	45.5146	204.045	108.675	290.838
chr19	DNAJB1	49.1488	26.2701	52.4923	44.0417	75.7366	47.4829	51.4217	48.2118	42.8872	36.1716	27.1825	61.4887	51.5862	20.7083	46.4975	60.6957	50.5796	13.2124	46.6237	20.7083	75.7366		56.2878	29.8128	62.4617	49.7083	102.426	54.8208	60.7381	56.463	59.4238	42.2394	31.1508	89.1586	71.0526	23.0202	54.6005	81.1769	58.7248	19.948	57.8392	23.0202	102.426
chr19	CCNE1	18.8811	13.5881	52.5316	15.3499	21.7687	31.6626	21.2418	37.3371	17.7494	21.1055	41.6185	33.6066	18.0851	17.6145	16.4706	16.9106	19.4262	10.6374	24.4087	13.5881	52.5316		20.2797	14.2251	55.0633	17.6072	23.1293	44.3765	22.8758	62.7561	18.9095	23.1156	58.9595	34.918	19.3262	18.4834	17.1946	17.3984	19.8361	15.683	28.7326	14.2251	62.7561
chr19	CCNE1	49.4516	38.6194	72.2503	36.5816	80.8383	38.9578	32	49.301	38.2937	53.7604	41.5638	44.6575	39.4942	58.9905	50.9105	39.6552	47.6641	12.5492	47.8229	32	80.8383		58.5923	45.5224	105.563	41.9954	146.108	59.8015	37.5758	60.3914	44.8413	64.9025	52.6749	67.8082	46.4981	72.7129	74.7344	46.0345	56.0606	25.9462	63.6363	37.5758	146.108
chr21	TMPRSS2	65.1731	62.8099	73.1598	63.465	51.2397	53.8905	57.6832	68.3369	46.9194	68.5315	74.8634	67.0426	51.3986	53.8559	62.6072	56.0345	71.2082	8.17539	61.66	46.9194	74.8634		105.601	114.463	111.4	111.58	65.2893	97.9827	71.8676	157.676	61.8483	144.755	120.219	104.386	84.5455	67.8255	104.46	79.9808	172.172	30.9472	104.474	61.8483	172.172
chr21	TMPRSS2	99.709	92.9016	100	98.2517	98.5866	92.9864	96.7857	99.2058	95.6466	94.1365	97.1429	96.1612	98.2188	91.2779	97.6169	99.3902	96.1844	2.52783	96.7178	91.2779	100		820.66	878.456	977.56	791.492	741.343	596.833	749.286	912.376	623.688	702.985	704.156	914.395	735.242	396.552	704.4	776.307	754.452	132.859	751.775	396.552	977.56
chr22	BCR	69.7304	63.8268	71.6495	59.5368	73.1132	68.3908	66.9054	75.237	64.4262	66.6031	64.8936	62.753	57.7982	63.8137	60.3567	75.6378	72.9792	5.31632	66.9207	57.7982	75.6378		153.799	131.983	165.808	119.482	145.283	125.479	120.774	143.128	102.623	115.649	113.121	120.85	113.761	88.7324	131.962	144.26	160.277	20.1163	129.234	88.7324	165.808
chr22	BCR	24.9224	23.5759	44.7603	23.4127	45.7447	22.1277	36.4478	21.8031	23.7692	24.4014	24.2938	21.0407	32.4061	23.5075	36.9541	31.8522	38.6102	8.03478	29.39	21.0407	45.7447		27.5078	24.8418	75.641	24.752	50.8511	23.9716	41.33	24.011	25.0397	27.252	25.8475	21.7195	42.4597	24.9585	39.9563	48.0728	40.1727	13.8166	34.6109	21.7195	75.641
chr22	CHEK2	34.2857	36.8098	35.4873	34.4948	56	32.391	45.7609	35.5556	32.5893	43.5612	39.6226	45.1351	45.1064	66.1878	57.5711	33.1878	33.1305	9.78047	41.581	32.391	66.1878		40.1681	41.9223	41.1017	39.2857	65	35.1001	56.6304	41.4815	39.0625	66.6137	45.283	54.3243	54.5745	127.182	67.794	38.4279	37.3901	21.4792	52.4319	35.1001	127.182
chr22	EWSR1	64.4418	58.7283	68.3248	59.0909	68.0992	51.8478	53.8102	64.7035	54.5034	61.5318	54.4276	53.1866	54.9847	51.2982	61.6087	63.7749	65.499	5.61461	59.4036	51.2982	68.3248		117.64	85.5055	114.626	90.9564	114.711	87.8103	84.1578	103.452	69.0657	111.314	92.9806	84.9772	69.6319	82.4184	110.043	125.095	104.461	16.508	96.991	69.0657	125.095
chr22	EWSR1	81.3598	74.0166	83.2695	74.6424	80.3977	60.6031	76.476	75.4252	74.9809	70.9699	71.8194	76.4653	69.8413	84.9864	73.6289	77.0171	79.2905	5.54014	75.5994	60.6031	84.9864		256.997	218.393	280.46	204.746	256.25	126.167	187.546	209.971	162.166	158.675	189.056	260.415	257.191	241.31	250.35	216.748	256.585	42.2409	219.59	126.167	280.46
chr11	STT3A	85.5872	79.8793	86.6017	79.7941	84	72	79.3978	82.3041	77.8969	87.8601	77.7363	81.8656	80.0573	82.2839	79.2724	84.2262	87.5686	3.97798	81.6666	72	87.8601		307.77	298.944	304.933	254.225	524.182	210.857	188.352	316.452	181.648	290.398	243.408	392.498	278.501	205.496	329.569	228.472	371.608	83.2206	289.842	181.648	524.182
chr13	HSPH1	82.5569	92.4658	82.5982	79.1076	89.0625	64.1753	80.8451	85.4094	90.9177	73.3117	82.6758	70.7915	64.0845	90.5808	81.2245	73.7797	75.0274	8.46431	79.9185	64.0845	92.4658		261.646	299.957	260.585	177.857	290.625	173.518	205.423	212.456	182.498	218.871	199.914	263.191	185.211	210.204	218.327	167.214	162.815	41.9142	217.077	162.815	299.957
chr14	SLC7AB	98.5337	94.2748	96.8944	93.5961	96.7742	99.5	94.4056	95.5645	81.0606	97.1014	97	97.026	98.2684	93.6893	97.5	96.5704	98.4615	4.02319	95.6601	81.0606	99.5		667.595	573.028	322.671	456.404	510.484	466.25	420.28	381.855	205.303	430.676	621.5	757.993	550.866	336.165	469.583	588.267	519.846	132.169	486.986	205.303	757.993
chr4	KIT	88.1092	90.4843	93.8261	88.0872	94.5122	80.9847	86.1564	94.6817	85.6322	92.3213	91.1153	90.1437	85.0791	92.2852	93.5506	94.1176	94.8387	3.95944	90.3486	80.9847	94.8387		507.31	542.821	517.565	420.302	630.183	299.83	294.137	453.747	317.931	447.926	429.49	602.464	362.747	323.73	546.096	420.069	511.742	101.534	448.711	294.137	630.183
