# Supplementary material for: An Algorithmic Approach for Quantitative Determination of Microsatellite Status in NGS-Based Cancer Diagnostics
Source: Cancers (Basel). 2026 Jan 29;18(3):433. doi: 10.3390/cancers18030433 (PMC12897091; doi:10.3390/cancers18030433)
Supplement: Supplementary file 1 [file cancers-18-00433-s001.zip › Supplementary_Table_S3_Statistics_Genes_cutoff.xlsx]

## Sheet: Tabelle1
		Number of mutated reads										Total mutations
Chromosome	Gene	Mean MSS Patients	Mean MSI Patients	Standard Deviation MSS Patients	Standard Deviation MSI Patients	Lowest Value MSS	Highest Value MSS	Lowest Value MSI	Highest Value MSI			Mean MSS Patients	Mean MSI Patients	Standard Deviation MSS Patients	Standard Deviation MSI Patients	Lowest Value MSS	Highest Value MSS	Lowest Value MSI	Highest Value MSI
chr1	SPEN	19.4358	27.9989	0.977595	9.14509	18.1298	21.7926	18.5271	47.2114			20.16	29.1312	0.960476	9.78958	18.894	22.6714	18.8372	50.1946
chr1	MYCL	24.3356	35.6724	3.65388	9.68449	21.5146	36.7647	22.9932	51.3356			25.814	39.6264	3.55489	12.7149	23.2358	37.8676	24.7619	68.1437
chr1	CHRM3	19.8986	28.0282	2.74617	6.26233	15.4206	26.0163	18.6047	39.5604			21.2225	30.5315	2.82132	8.10346	17.757	28.4553	19.3798	49.0991
chr1	AKT3	20.7581	28.4653	1.26843	9.78359	18.4793	23.5354	19.2537	55.9661			22.0252	30.098	1.57244	10.3966	19.1244	25.9091	19.8507	59.5458
chr1	AKT3	23.2971	38.9269	2.62395	9.70526	18.4314	27.5	23.0453	56.1553			25.7898	47.494	2.92841	16.695	21.1765	31	25.9259	83.6174
chr2		74.9425	89.4388	4.49935	3.93758	64.4886	80.618	80.0905	95.8678			163.583	360.911	8.13285	75.9209	140.667	173.596	224.833	478.102
chr2	MYNC	68.519	69.2347	5.21515	5.68368	58.8235	77.9574	58.5211	75.4153			91.0996	108.999	12.5084	24.4594	78.9773	114.638	76.4085	171.14
chr2	DNMT3A	36.7321	48.6483	2.00348	8.97826	33.5979	39.3746	35.8273	61.8			44.2144	65.8243	2.96665	20.542	38.9947	48.0171	43.309	109.04
chr2	EML4	59.577	76.5346	1.72184	4.2058	56.0895	62.1662	64.7002	85.2744			87.6784	202.161	3.59571	43.2074	80.2711	94.0873	150.834	282.692
chr2	BCL2L11	73.2819	87.3167	3.88548	3.02348	66.5899	80.0434	81.3411	92.3671			136.089	304.289	10.8518	58.4539	109.677	156.399	181.286	411.149
chr2	BCL2L11	65.958	84.9937	7.29745	6.07322	57	81.6564	69.3069	92.6961			97.9559	333.126	16.1717	102.395	81	137.209	98.1436	499.188
chr2	PAX8	47.3429	51.1483	11.0376	11.9327	18.0544	60.7118	27.8283	68.3453			59.8955	89.6827	14.3317	20.7471	22.3449	80.6699	37.3212	121.377
chr2	PAX3	55.4334	63.4588	9.47858	7.93457	43.2512	75.2268	50.1953	78.3688			69.7784	96.8787	13.3017	19.2742	53.3005	93.75	63.7695	125.054
chr2	PAX3	30.2134	50.2258	3.44738	11.8675	25.9901	39.1566	28.27	73.2824			34.6145	64.0018	4.46233	18.8226	28.51	45.7831	31.3643	98.0679
chr2	PAX3	29.1961	44.1283	1.39052	7.70778	26.6611	31.709	30.4942	57.8174			32.7217	54.1508	1.45768	10.6394	30.3196	35.3694	34.4899	70.1469
chr2	PAX3	32.6677	52.6663	1.36827	8.91449	30.1966	34.7017	33.1625	69.5531			37.9272	75.6267	1.74939	24.0281	34.9439	40.4023	38.1406	118.577
chr2	PAX3	19.3732	28.0556	1.39039	7.72947	16.2969	22	19.0307	40.4706			20.1614	30.4151	1.44509	10.8394	16.8089	22.8571	20.2128	62.3529
chr3	PPARG	24.0311	30.8952	8.44781	10.6608	18.7653	54.0619	21.0291	60.6108			25.982	34.8387	9.82282	16.2316	21.2103	61.0574	22.8561	89.9765
chr3	PPARG	14.9279	23.5713	1.27903	7.37691	12.67	17.6569	13.6905	36.8056			15.6015	24.8779	1.3722	8.06271	13.0587	18.5915	14.4841	38.5863
chr3	PPARG	33.407	56.7667	1.14099	8.34084	31.2476	35.0218	44.1017	74.0345			38.2271	81.938	1.42279	18.7305	34.8944	40.8286	56.7532	125.25
chr3	PPARG	31.555	47.8741	1.11902	11.1478	28.7596	33.7803	32.3529	65.7895			35.6561	58.5979	1.48628	16.2187	32.7113	39.2734	37.1894	84.3945
chr3	PPARG	33.914	54.6997	1.45914	11.4288	32.2761	37.6265	34.9881	76.8571			39.2341	72.8047	1.72838	19.8457	37.1292	43.7008	40.3944	112.124
chr3	PPARG	26.5483	45.1361	1.52391	14.6222	24.1172	29.3122	28.0303	70.392			29.2114	54.6117	1.86377	21.8461	26.1082	32.2598	31.0606	97.5813
chr3	RAF1	56.4523	74.7367	11.3353	7.02531	46.1756	88.1471	58.5538	87.7358			81.5465	170.841	20.3382	39.2931	66.3978	142.234	108.995	256.606
chr3	RAF1	34.6376	54.5886	2.19193	6.12699	30.7471	37.5239	44.7092	65.2941			40.6062	83.5545	2.66637	21.1853	35.9184	45.2677	56.5476	128.293
chr3	TGFBR2	25.1755	47.334	1.2867	10.6344	23.1148	26.8915	24.5118	66.1885			26.8852	58.8888	1.32408	23.5303	24.3443	28.9426	26.259	109.737
chr3	FOXP1	24.2456	31.1395	1.37226	7.26782	21.7358	26.9085	23.595	43.9777			26.1897	36.6783	1.3868	12.3834	23.6981	28.9117	25.4596	68.6477
chr3	ATR	21.4732	30.8599	0.756913	6.19821	20.0216	22.7985	21.35	42.2857			22.726	32.9773	0.862074	6.52504	21.1039	24.3996	22.75	44.8571
chr3	PIK3CA	20.0052	31.2881	1.44415	9.01907	18.2898	23.1579	19.1723	46.0757			21.787	34.9794	1.72228	11.3252	19.2399	25.8947	21.0304	59.8123
chr3	TFRC	33.5625	54.1095	2.07478	9.43324	30.3232	38.3634	34.3363	71.0526			37.4877	73.7164	2.50681	21.9576	33.7452	42.8268	38.9381	114.474
chr4	TET2	22.745	36.7112	1.21718	6.50695	19.5518	24.1193	22.9935	47.3958			23.9264	40.8503	1.4095	10.059	20.2548	25.7728	24.859	65.9603
chr4	TET2	83.5223	91.4164	7.72255	3.79368	64.8585	91.9906	81.9767	96.3571			147.033	249.852	15.3484	52.6576	110.613	160.05	170.155	342.673
chr5	FGF10	0	0	2.79039	9.82137	0	0	0	0			0	0	3.72129	24.7587	0	0	0	0
chr5	PIK3R1	31.7531	47.642	1.39092	10.0262	28.329	39.2241	31.268	67.7419			37.027	69.7124	1.60551	11.2585	31.4621	45.9052	33.8617	112.903
chr5	FGF1	19.5302	27.9464	1.27686	5.09136	16.0176	21.6758	17.7387	57.3806			20.6083	30.0426	1.64209	12.4621	16.7855	22.9508	18.6432	60.5344
chr6	E2F3	75.8231	79.2429	0.966954	10.9492	73.8567	78.2038	69.688	87.8882			90.1594	103.044	1.14186	16.1816	87.641	92.7985	84.1697	136.335
chr6	E2F3	19.4532	30.2128	4.01119	4.61589	18.0693	21.4859	17.9401	53.2453			20.7318	34.7706	7.92277	64.4387	18.9589	23.0924	18.7958	81.0506
chr6	ROS1	64.9346	80.4614	2.87639	6.37704	58.3151	71.6402	73.5991	88.2154			95.2298	258.119	3.68309	24.7773	83.1951	115.661	145.444	391.908
chr6	MYB	52.3897	67.4588	1.56945	12.741	49.3153	61.9026	51.3125	77.3063			69.7086	121.439	1.67418	18.402	63.6106	78.945	71.1875	156.069
chr6	MYB	24.026	39.1633	20.1657	12.5557	20.7226	26.2613	24.5843	65.7143			25.8489	45.7307	23.589	14.3072	22.2222	28.2432	26.3658	92.2212
chr6	MYB	59.6095	54.5473	6.14724	7.12987	21.1287	80.9001	29.0587	77.6119			67.9672	62.2556	7.36224	23.2911	23.1151	93.9587	32.0278	83.827
chr7	ETV1	49.139	63.9937	10.2478	4.87793	42.1363	59.9787	47.7827	77.9903			60.4107	105.036	31.8873	58.5005	52.1547	74.3501	71.7849	143.937
chr7	ETV1	#DIV/0!	#DIV/0!	20.1404	14.9712	#DIV/0!	#DIV/0!	#DIV/0!	#DIV/0!			#DIV/0!	#DIV/0!	25.3742	28.945	#DIV/0!	#DIV/0!	#DIV/0!	#DIV/0!
chr7	ETV1	84.2949	90.0693	1.15796	7.40873	58.5678	96.1684	79.6089	98.6647			153.277	280.878	1.12636	7.5737	88.1074	217.802	188.43	399.769
chr7	ETV1	56.8721	67.8446	10.2476	15.0672	30.0867	94.1854	46.0632	95.7895			67.5555	100.988	11.5515	18.9159	33.8893	114.929	59.2842	182.632
chr7	ETV1	11.8707	14.9699	10.1972	11.9826	10.0972	13.8009	10.6718	37.2474			12.202	15.4909	12.0177	17.5634	10.4637	14.0934	10.9269	38.2098
chr7	ETV1	25.9223	40.7053	2.12219	7.51394	20.409	59.9797	25.1565	72.6245			28.0688	46.3848	3.53919	43.7452	21.6611	66.9368	26.8293	81.0381
chr7	ETV1	30.5248	45.6789	1.91951	14.033	23.9789	56.5421	28.3186	65.0526			34.3342	53.6962	2.16687	15.1887	26.614	64.4299	29.646	99.4505
chr7	ETV1	46.9194	68.0356	2.2571	10.2079	44.2411	53.0838	56.9986	82.2581			59.8106	145.611	2.59536	11.7887	56.5642	70.0128	77.9027	238.387
chr7	ETV1	21.0551	37.7609	13.5852	10.6161	17.3684	24.4323	19.6108	70.2952			22.6926	40.9579	16.3178	29.6092	17.7895	25.6131	22.006	76.5683
chr7	ETV1	#DIV/0!	#DIV/0!	22.6075	18.5546	#DIV/0!	#DIV/0!	#DIV/0!	#DIV/0!			#DIV/0!	#DIV/0!	25.4037	22.2251	#DIV/0!	#DIV/0!	#DIV/0!	#DIV/0!
chr7	ETV1	24.6671	31.7333	24.9627	25.559	21.4901	30.6452	22.017	57.8358			25.9834	34.0961	24.1591	23.519	22.5369	33.0108	23.2237	61.7164
chr7	ETV1	62.7873	68.2617	27.0522	24.2679	39.4657	78.5679	47.0022	84.6778			75.9906	106.222	27.1631	26.5835	47.3072	97.6465	57.0688	190.424
chr7	ETV1	60.4199	56.2019	1.02833	6.92988	17.7266	84.7205	16.9485	87.6783			66.7758	64.4303	1.20993	7.29906	18.5612	93.7888	17.6838	99.6279
chr7	ETV1	75.1158	73.4633	1.16985	7.72105	27.2431	100	33.125	100			77.0333	76.7345	1.65939	25.6865	29.2007	101.196	39.375	101.316
chr7	ETV1	#DIV/0!	#DIV/0!	3.6001	6.43899	#DIV/0!	#DIV/0!	#DIV/0!	#DIV/0!			#DIV/0!	#DIV/0!	8.80911	59.523	#DIV/0!	#DIV/0!	#DIV/0!	#DIV/0!
chr7	EGFR	44.9711	58.9529	1.64438	11.2165	20.8469	100	22.9885	100			47.269	63.6441	1.86807	19.035	21.987	101.377	24.8697	105.486
chr7	EGFR	24.0093	29.2094	1.01259	9.04209	21.8145	25.7022	22.966	51.0397			25.7648	31.4507	1.22419	9.46783	23.5984	28.2271	24.2019	54.2533
chr7	CDK6	41.9165	61.1861	1.56612	11.4338	40.0621	44.1473	47.601	76.0383			50.455	100.25	1.87905	16.8424	47.0497	52.5732	60.4167	145.004
chr7	BRAF	59.4231	80.4236	6.13826	4.84098	53.9683	64.8305	68.617	95.6522			87.4632	255.916	17.9083	60.0639	73.0159	101.667	165.359	404.348
chr8	NRG1	23.6314	34.1487	16.067	10.8472	20.4117	26.1224	22.8521	69.9552			25.3281	40.0576	39.0691	45.2455	22.0541	28.3163	24.0921	104.933
chr8	PRKDC	20.828	27.9981	1.35072	11.4526	19.3085	22.9282	18.4936	53.2075			21.493	29.4766	1.61551	14.3356	19.8912	24.1713	19.5696	55.7233
chr8	CASC11	27.4307	43.9269	3.93973	5.31966	25.0865	30.8917	28.0507	70.7565			30.4907	53.1116	6.06963	67.7934	26.4706	34.7589	30.5864	101.891
chr8	CASC11	76.1862	84.8442	1.5801	9.20116	69.0476	92.3785	77.3381	93.0755			127.388	230.209	1.93614	13.0489	107.57	174.577	139.958	398.458
chr8	CASC11	59.9102	73.3757	32.2088	28.6639	46.2484	98.6979	51.9742	88.5645			89.5801	146.931	32.4078	28.6039	57.639	162.587	66.1163	233.187
chr9	NTRK2	20.9212	30.4016	1.38172	7.9685	18.9435	23.7046	20.7724	56.4033			22.7566	33.9164	1.83312	17.8726	20.6025	26.355	22.0251	68.979
chr9	NTRK2	66.9328	82.4048	2.28789	7.84621	60.5634	73.75	71.3918	91.5937			89.8132	231.102	3.39079	36.0766	80.2817	105.67	148	369.702
chr9	NTRK2	29.3348	42.3271	1.4565	5.24905	26.2689	31.9366	29.1396	66.6163			32.9729	50.1645	1.53929	5.40803	29.3436	36.4599	33.5141	80.9111
chr9	NTRK2	61.952	58.1162	1.11752	5.96041	19.5562	100	19.7752	100			63.2969	59.507	1.24086	6.5019	20.7698	101.914	20.8576	101.716
chr9	NTRK2	30.3173	46.7973	1.27	7.30299	28.1963	32.2936	34.0265	62.4446			34.6699	61.8947	1.45083	8.04775	31.4815	37.9217	38.8938	109.173
chr10	PTEN	47.2172	62.4686	1.59253	7.16708	42.7596	51.7628	49.3537	79.7753			60.9972	113.348	1.84552	7.61949	54.6448	68.4295	63.9582	200.281
chr10	FGFR2	18.5476	21.2224	19.6601	13.6977	15.956	20.5092	16.3223	35.1246			19.5501	22.1378	22.6437	18.7384	16.9188	21.2223	17.011	36.4486
chr11	FGF19	18.3266	20.8931	4.96065	6.99431	16.6667	20.4487	14.91	39.1304			19.2772	22.2075	7.41084	40.0079	17.3699	21.859	15.1671	42.3341
chr11	CHEK1	21.4388	28.1936	7.64479	8.95615	19.757	23.9791	19.5396	44.357			23.1637	30.6879	9.32031	17.9794	21.0358	26.178	20.5503	48.4252
chr11	CHEK1	24.4726	29.2155	6.30369	14.6223	21.5438	26.791	22.62	45.0577			26.1895	31.2094	13.7637	26.9207	22.6777	28.4328	24.1051	47.57
chr11	CHEK1	46.449	49.447	16.0979	9.33242	27.1073	79.8438	28.1616	80.8886			52.5616	59.94	20.3795	31.5869	29.5977	91.1916	31.2153	95.2594
chr11	FLI1	43.4665	61.4321	5.44406	6.04224	39.147	59.9556	51.5278	79.5082			52.9159	114.131	7.82555	33.6934	46.4585	77.2	70.8977	215.934
chr12	FGF6	32.753	51.8893	16.1506	11.7498	28.5898	56.3618	34.5217	67.0241			37.0482	70.8984	17.4956	14.0779	31.714	65.772	39.6232	101.564
chr12	ETV6	26.0577	41.2551	26.4424	20.9299	21.1864	45.469	23.2232	75.2688			33.1476	57.9993	30.0733	27.5514	23.0508	75.9936	26.7089	116.956
chr12	ETV6	43.6683	59.892	1.62302	8.5692	29.9509	79.7835	33.4335	75.6098			51.8527	99.5875	1.56932	21.8648	34.8196	95.997	39.5943	188.11
chr12	TSPAN31	45.5638	66.034	0.999786	8.21671	42.1839	64.7177	55.5556	78.0059			56.283	141.498	1.17964	9.16317	49.6515	83.5685	71.0784	198.579
chr12	MDM2	50.3271	52.6624	6.62005	5.28438	27.0677	76.0125	32.5467	74.433			56.735	62.1647	25.093	55.3198	30.3759	84.4453	36.5782	84.1237
chr13	FLT1	59.2191	63.2494	0.907027	6.82146	22.485	95.3196	26.3551	95.9745			66.6479	77.4012	1.24549	15.0366	24.4745	108.038	28.5981	127.639
chr14	FOXA1	35.4693	54.9633	11.7456	10.3522	32.6617	38.4956	36.7356	69.043			41.3299	79.4282	13.6307	22.7787	38.5294	43.899	42.9802	120.65
chr14	TTC6	23.3865	27.7497	0.92998	3.80369	21.7054	25.1347	20.8837	47.0142			24.7096	29.5323	1.11494	3.95493	22.6357	26.2895	22.0703	51.2796
chr14	TTC6	62.7295	79.0462	2.06132	7.04438	53.5519	80.3226	67.7233	89.3191			94.0676	250.306	2.63707	27.7402	74.8634	166.129	134.006	336.538
chr14	RAD51B	33.0193	50.1718	5.66796	9.57791	31.3579	34.5742	37.1338	67.5812			37.972	67.009	6.78977	15.7744	35.7235	39.5822	43.3121	105.319
chr15	NUTM1	61.4554	61.4377	1.2499	6.99088	40.875	77.3046	42.7398	81.4266			74.2916	87.3054	2.10154	40.4542	50.0417	93.0089	52.8522	150.131
chr15	CHD2	23.6052	23.8995	2.02059	7.14352	21.6968	25	20.3509	37.8406			25.6101	25.8066	2.59717	16.7518	23.9221	27.3987	21.7544	40.1615
chr16	PLCG2	42.4195	62.3126	1.24932	11.579	37.8549	46.2098	50.9728	75.6944			51.5439	110.449	1.20503	15.0698	45.8465	56.0946	71.5953	159.954
chr17	DHX8	29.3334	37.0385	7.99058	8.22433	20.6897	44.186	22.5225	59.6591			33.5323	44.0198	14.8501	45.5146	22.4138	48.8372	24.3243	88.8889
chr17	RPS6KB1	44.1289	62.7234	5.46334	13.2124	42.7301	46.4424	46.6288	76.5886			53.9713	125.361	6.2115	19.948	51.6376	58.1501	58.0016	212.527
chr17	RPS6KB1	35.5232	54.2498	1.63011	10.6374	31.3264	38.3871	45.2261	68.5841			41.2942	75.6378	1.64753	15.683	35.7798	46.129	53.23	106.69
chr17	RPS6KB1	21.7116	35.0825	2.08097	12.5492	20.2256	24.556	22.4773	63.4431			22.8655	38.1895	2.66309	25.9462	21.5038	25.444	23.7332	81.7726
chr18	-	55.1785	75.7336	3.9809	8.17539	45.8333	73.0832	65.4618	91.8848			79.3186	204.045	5.3594	30.9472	61.4438	115.742	108.675	290.838
chr19	DNAJB1	34.1578	46.6237	8.81222	2.52783	26.4372	52.3429	20.7083	75.7366			38.206	57.8392	107.478	132.859	30.7	59.0767	23.0202	102.426
chr19	CCNE1	16.5332	24.4087	3.52829	5.31632	13.7615	18.9583	13.5881	52.5316			17.5335	28.7326	4.94351	20.1163	14.3731	19.8821	14.2251	62.7561
chr19	CCNE1	30.9758	47.8229	1.51012	8.03478	27.8947	34.7305	32	80.8383			35.249	63.6363	1.65986	13.8166	32.1759	40.1198	37.5758	146.108
chr21	TMPRSS2	41.6174	61.66	1.79469	9.78047	36.8098	54.2105	46.9194	74.8634			50.0566	104.474	1.76874	21.4792	44.3763	67.193	61.8483	172.172
chr21	TMPRSS2	87.8953	96.7178	1.49395	5.61461	67.3861	100	91.2779	100			367.881	751.775	2.19866	16.508	208.633	557.983	396.552	977.56
chr22	BCR	52.5113	66.9207	3.00082	5.54014	46.9492	61.648	57.7982	75.6378			69.7159	129.234	4.55932	42.2409	60.8475	79.5524	88.7324	165.808
chr22	BCR	21.8099	29.39	2.6086	3.97798	19.7656	24.774	21.0407	45.7447			23.0024	34.6109	4.89043	83.2206	21.1719	26.1321	21.7195	75.641
chr22	CHEK2	34.8182	41.581	13.9584	8.46431	30.9255	36.9083	32.391	66.1878			40.6684	52.4319	24.5013	41.9142	37.156	43.4911	35.1001	127.182
chr22	EWSR1	37.2789	59.4036	7.4019	4.02319	34.977	40.1435	51.2982	68.3248			43.8472	96.991	19.7128	132.169	39.6991	47.7033	69.0657	125.095
chr22	EWSR1	52.7205	75.5994	4.95909	3.95944	44.724	56.4149	60.6031	84.9864			71.4706	219.59	20.8107	101.534	62.2707	77.5362	126.167	280.46
chr11	STT3A	0	0			0	0	0	0			0	0			0	0	0	0
chr11	STT3A	64.8782	81.6666			60.5956	68.945	72	87.8601			93.9119	289.842			87.3393	104.022	181.648	524.182
chr13	HSPH1	63.0299	79.9185			50.1059	88.6567	64.0845	92.4658			89.0623	217.077			66.0404	134.067	162.815	299.957
chr14	SLC7AB	81.9189	95.6601			67.0455	100	81.0606	99.5			146.118	486.986			107.955	187.5	205.303	757.993
chr4	KIT	79.8498	90.3486			70.6876	87.3479	80.9847	94.8387			161.06	448.711			126.417	201.703	294.137	630.183
chr4	KIT	0	0			0	0	0	0			0	0			0	0	0	0
